# Supplementary material for: Long-term loss in extent and current protection of terrestrial ecosystem diversity in the temperate and tropical Americas
Source: PLoS One. 2020 Jun 30;15(6):e0234960. doi: 10.1371/journal.pone.0234960 (PMC7326196; doi:10.1371/journal.pone.0234960)
Supplement: S5 Appendix — (XLSX) [file pone.0234960.s005.xlsx]

## Sheet: Macrogroups_Stats
		Biotics	Biotics			Biotics	Biotics	Biotics	Biotics
IVC Macrogroup	Classification Note	NSX link	elcode	inactive	IVC Division code	IVC Division	IVC Formation	IVC Subclass	IVC Class	MG Potential Extent_KM2	MG_Current Extent_KM2	Extent Change Raw	% Project J1:J2Surface	%Surface	BPSMG_Protected_Raw	MG_Potential_Protected	MG_Perc_Current_Protected	Validation_Perc_within5km_MG	Validation_Perc_within1km_MG	Validation_Perc_Point_kappa_MG	MG_Model_SampleCount	MG_Validation_SampleCount
North American Boreal Flooded & Rich Swamp Forest		https://explorer.natureserve.org/Taxon/ELEMENT_GLOBAL.2.860509	M300	N	1.B.5.Na	North American Boreal Flooded & Swamp Forest	Boreal Flooded & Swamp Forest	Temperate & Boreal Forest & Woodland	Forest & Woodland	182.712	0	-100	Loss:95%	4.61981e-06	21.6815	Protect:>17-25%						2
Intermountain Singleleaf Pinyon - Juniper Woodland	inactivated 1/2019 (replaced by M896 Intermountain Pinyon - Juniper Woodland)	https://explorer.natureserve.org/Taxon/ELEMENT_GLOBAL.2.1085042	M026	Y	1.B.2.Nc	Western North American Pinyon - Juniper Woodland & Scrub	Cool Temperate Forest & Woodland	Temperate & Boreal Forest & Woodland	Forest & Woodland	67753.5	138358	104.209	Loss: <10%	0.00171312	56.9042	Protect:>50-70%	45.3182	97.7858	95.7384	56.6527		16
Southern Rocky Mountain-Colorado Plateau Two-needle Pinyon - Juniper Woodland	inactivated 1/2019 (replaced by M897 Southern Rocky Mountain Two-needle Pinyon - Juniper Woodland)	https://explorer.natureserve.org/Taxon/ELEMENT_GLOBAL.2.1085069	M027	Y	1.B.2.Nc	Western North American Pinyon - Juniper Woodland & Scrub	Cool Temperate Forest & Woodland	Temperate & Boreal Forest & Woodland	Forest & Woodland	104371	205669	97.0565	Loss: <10%	0.00263898	32.945	Protect:>30-50%	27.3748	98.4299	96.8471	61.5914		7
Laurentian-Acadian-North Atlantic Coastal Flooded & Swamp Forest	update name to "Laurentian-Acadian Flooded & Swamp Forest"	https://explorer.natureserve.org/Taxon/ELEMENT_GLOBAL.2.877320	M504	N	1.B.3.Na	Eastern North American-Great Plains Flooded & Swamp Forest	Temperate Flooded & Swamp Forest	Temperate & Boreal Forest & Woodland	Forest & Woodland	196067	113755	-41.9817	Loss:40%	0.00495749	26.7659	Protect:>25-30%	37.0848	84.8975	78.8523	35.8275		10
Beni Floodplain Forest		https://explorer.natureserve.org/Taxon/ELEMENT_GLOBAL.2.884792	M645	N	1.A.4.Em	Brazilian-Parana Flooded & Swamp Forest	Tropical Flooded & Swamp Forest	Tropical Forest & Woodland	Forest & Woodland	26828.6	25925.7	-3.36576	Loss: <10%	0.000678354	2.12223	Protect:>1-3%	2.17215	87		43		2
Eastern North American Coastal Dune & Grassland	update name to "Eastern North American Coastal Dune, Grassland & Rocky Headland"	https://explorer.natureserve.org/Taxon/ELEMENT_GLOBAL.2.860531	M057	N	2.B.4.Na	Eastern North American Coastal Scrub & Herb Vegetation	Temperate to Polar Scrub & Herb Coastal Vegetation	Temperate & Boreal Grassland & Shrubland	Shrub & Herb Vegetation	9502.06	3210.03	-66.2175	Loss:60%	0.000240257	48.4967	Protect:>30-50%	79.4306	98.5507	96.6667	39.2857		9
Californian Coastal Scrub		https://explorer.natureserve.org/Taxon/ELEMENT_GLOBAL.2.835951	M044	N	2.B.1.Na	Californian Scrub & Grassland	Mediterranean Scrub & Grassland	Temperate & Boreal Grassland & Shrubland	Shrub & Herb Vegetation	35130.3	22961	-34.6404	Loss:30%	0.000888258	20.6835	Protect:>17-25%	29.9345	96.789	89.8678	53.8462		13
North American Boreal Marsh, Wet Meadow & Shrubland		https://explorer.natureserve.org/Taxon/ELEMENT_GLOBAL.2.1041690	M894	N	2.C.4.Np	Arctic & Boreal Freshwater Marsh, Wet Meadow & Shrubland	Temperate to Polar Freshwater Marsh, Wet Meadow & Shrubland	Shrub & Herb Wetland	Shrub & Herb Vegetation	41151.5	21600	-47.5109	Loss:40%	0.0010405	53.8452	Protect:>50-70%	73.5038	90.1449	83.0986	24.2424		6
Temperate South American Freshwater Aquatic Vegetation		https://explorer.natureserve.org/Taxon/ELEMENT_GLOBAL.2.888729	M865	N	5.B.2.Eb	Temperate South American Freshwater Aquatic Vegetation	Temperate to Polar Freshwater Aquatic Vegetation	Freshwater Aquatic Vegetation	Aquatic Vegetation	33456.5	10565.4	-68.4206	Loss:60%	0.000845937	9.54682	Protect:>5-10%	17.9851	100		21	1124	135
Neotropical Floating & Submerged Freshwater Marsh		https://explorer.natureserve.org/Taxon/ELEMENT_GLOBAL.2.860582	M291	N	5.B.1.Ed	Neotropical Freshwater Aquatic Vegetation	Tropical Freshwater Aquatic Vegetation	Freshwater Aquatic Vegetation	Aquatic Vegetation	34341.9	24383.4	-28.998	Loss:20%	0.000868323	7.77907	Protect:>5-10%	8.43056	82		60	651	84
Temperate Pacific Seaweed Intertidal Vegetation		https://explorer.natureserve.org/Taxon/ELEMENT_GLOBAL.2.860669	M106	N	5.A.2.Wb	Temperate Intertidal Shore	Benthic Macroalgae Saltwater Vegetation	Saltwater Aquatic Vegetation	Aquatic Vegetation	740.737	743.191	0.331332	Loss: <10%	1.87293e-05	60.0623	Protect:>50-70%	59.9665					38
Andean Cool Semi-Desert Rock Vegetation		https://explorer.natureserve.org/Taxon/ELEMENT_GLOBAL.2.886558	M862	N	3.B.1.Eb	Andean Cool Semi-Desert Cliff, Scree & Other Rock Vegetation	Cool Semi-Desert Scrub & Grassland	Cool Semi-Desert Scrub & Grassland	Desert & Semi-Desert	15468.2	14505.8	-6.22187	Loss: <10%	0.000391108	8.72945	Protect:>5-10%	9.17153	47		43	2188	194
Mediterranean Andean Cool Semi-Desert Scrub & Grassland		https://explorer.natureserve.org/Taxon/ELEMENT_GLOBAL.2.885145	M788	N	3.B.1.Ei	Mediterranean-Southern Andean Cool Semi-Desert Scrub & Grassland	Cool Semi-Desert Scrub & Grassland	Cool Semi-Desert Scrub & Grassland	Desert & Semi-Desert	162930	156404	-4.00534	Loss: <10%	0.00411963	13.5501	Protect:>10-17%	13.7845	66		20	4640	422
Monte Cool Semi-Desert Scrub & Grassland		https://explorer.natureserve.org/Taxon/ELEMENT_GLOBAL.2.885146	M789	N	3.B.1.Ei	Mediterranean-Southern Andean Cool Semi-Desert Scrub & Grassland	Cool Semi-Desert Scrub & Grassland	Cool Semi-Desert Scrub & Grassland	Desert & Semi-Desert	360780	342467	-5.07605	Loss: <10%	0.00912221	4.29811	Protect:>3-5%	4.22539	62		34	2727	245
Great Basin Saltbush Scrub		https://explorer.natureserve.org/Taxon/ELEMENT_GLOBAL.2.860463	M093	N	3.B.1.Ne	Western North American Cool Semi-Desert Scrub & Grassland	Cool Semi-Desert Scrub & Grassland	Cool Semi-Desert Scrub & Grassland	Desert & Semi-Desert	203758	197439	-3.10096	Loss: <10%	0.00515194	27.2732	Protect:>25-30%	29.0669	92.5618	89.0199	50.5618		1
Great Basin-Intermountain Dry Shrubland & Grassland		https://explorer.natureserve.org/Taxon/ELEMENT_GLOBAL.2.860452	M171	N	3.B.1.Ne	Western North American Cool Semi-Desert Scrub & Grassland	Cool Semi-Desert Scrub & Grassland	Cool Semi-Desert Scrub & Grassland	Desert & Semi-Desert	225589	265310	17.6077	Loss: <10%	0.00570395	49.8265	Protect:>30-50%	51.0248	93.0811	89.4432	61.5926		4
Great Basin-Intermountain Dwarf Sagebrush Steppe & Shrubland		https://explorer.natureserve.org/Taxon/ELEMENT_GLOBAL.2.860590	M170	N	3.B.1.Ne	Western North American Cool Semi-Desert Scrub & Grassland	Cool Semi-Desert Scrub & Grassland	Cool Semi-Desert Scrub & Grassland	Desert & Semi-Desert	59025.5	60572.7	2.62119	Loss: <10%	0.00149244	41.9975	Protect:>30-50%	27.9327	94.6015	88.5965	23.1362		5
Great Basin-Intermountain Tall Sagebrush Steppe & Shrubland		https://explorer.natureserve.org/Taxon/ELEMENT_GLOBAL.2.860636	M169	N	3.B.1.Ne	Western North American Cool Semi-Desert Scrub & Grassland	Cool Semi-Desert Scrub & Grassland	Cool Semi-Desert Scrub & Grassland	Desert & Semi-Desert	1.17506e+06	929608	-20.8882	Loss:20%	0.0297109	20.5792	Protect:>17-25%	23.9553	94.0433	90.2918	64.1352		5
Great Basin-Intermountain Xeric-Riparian Scrub		https://explorer.natureserve.org/Taxon/ELEMENT_GLOBAL.2.860571	M095	N	3.B.1.Ne	Western North American Cool Semi-Desert Scrub & Grassland	Cool Semi-Desert Scrub & Grassland	Cool Semi-Desert Scrub & Grassland	Desert & Semi-Desert	98.7633	114.785	16.2224	Loss: <10%	2.4972e-06	21.4448	Protect:>17-25%	45.484					2
Intermountain Basins Cliff, Scree & Badland Sparse Vegetation		https://explorer.natureserve.org/Taxon/ELEMENT_GLOBAL.2.860416	M118	N	3.B.1.Ne	Western North American Cool Semi-Desert Scrub & Grassland	Cool Semi-Desert Scrub & Grassland	Cool Semi-Desert Scrub & Grassland	Desert & Semi-Desert	118952	64808.5	-45.5172	Loss:40%	0.00300767	59.6461	Protect:>50-70%	74.8068	95.2419	90.8046	44.6588		35
Patagonian Semi-Desert Scrub		https://explorer.natureserve.org/Taxon/ELEMENT_GLOBAL.2.885147	M790	N	3.B.1.Ed	Patagonian Cool Semi-Desert Scrub & Grassland	Cool Semi-Desert Scrub & Grassland	Cool Semi-Desert Scrub & Grassland	Desert & Semi-Desert	145816	141035	-3.27914	Loss: <10%	0.00368692	9.53626	Protect:>5-10%	9.6806	29		25	6676	615
Xeric Puna Succulent Scrub		https://explorer.natureserve.org/Taxon/ELEMENT_GLOBAL.2.885143	M787	N	3.B.1.Eh	Tropical Andean Cool Semi-Desert Scrub & Grassland	Cool Semi-Desert Scrub & Grassland	Cool Semi-Desert Scrub & Grassland	Desert & Semi-Desert	190735	180226	-5.50943	Loss: <10%	0.00482266	17.4486	Protect:>17-25%	17.9822	94		47	2149	206
Caribbean-Northern Mesoamerican Xeromorphic Scrub & Woodland		https://explorer.natureserve.org/Taxon/ELEMENT_GLOBAL.2.885113	M765	N	3.A.1.Ea	Caribbean-Northern Mesoamerican Xeromorphic Scrub & Woodland	Tropical Thorn Woodland	Warm Desert & Semi-Desert Woodland, Scrub & Grassland	Desert & Semi-Desert	26191.5	6913.07	-73.6057	Loss:70%	0.000662244	3.81042	Protect:>3-5%	10.7973	83.7398	83.7398	78.9474		1
Northeastern Chaco Xeromorphic Scrub & Woodland		https://explorer.natureserve.org/Taxon/ELEMENT_GLOBAL.2.885123	M772	N	3.A.1.Ed	Chaco Xeromorphic Scrub & Woodland	Tropical Thorn Woodland	Warm Desert & Semi-Desert Woodland, Scrub & Grassland	Desert & Semi-Desert	73182.9	54382.8	-25.6892	Loss:20%	0.0018504	3.8297	Protect:>3-5%	4.87465	65		27	5723	502
Northwestern Chaco Xeromorphic Scrub & Woodland		https://explorer.natureserve.org/Taxon/ELEMENT_GLOBAL.2.885122	M771	N	3.A.1.Ed	Chaco Xeromorphic Scrub & Woodland	Tropical Thorn Woodland	Warm Desert & Semi-Desert Woodland, Scrub & Grassland	Desert & Semi-Desert	343423	252954	-26.3435	Loss:20%	0.00868334	2.49728	Protect:>1-3%	3.08614	91		49	5186	516
Southern Chaco Xeromorphic Scrub & Woodland		https://explorer.natureserve.org/Taxon/ELEMENT_GLOBAL.2.885124	M773	N	3.A.1.Ed	Chaco Xeromorphic Scrub & Woodland	Tropical Thorn Woodland	Warm Desert & Semi-Desert Woodland, Scrub & Grassland	Desert & Semi-Desert	80602.7	47039.9	-41.6398	Loss:40%	0.00203801	1.94537	Protect:>1-3%	2.52904	62		40	1850	162
Guajiran Xeromorphic Scrub & Woodland		https://explorer.natureserve.org/Taxon/ELEMENT_GLOBAL.2.885115	M766	N	3.A.1.Eb	Colombian-Venezuelan Xeromorphic Scrub & Woodland	Tropical Thorn Woodland	Warm Desert & Semi-Desert Woodland, Scrub & Grassland	Desert & Semi-Desert	43926	21843	-50.2731	Loss:50%	0.00111066	8.22222	Protect:>5-10%	9.75217	98		15		2
Tumbesian Xeromorphic Scrub & Woodland		https://explorer.natureserve.org/Taxon/ELEMENT_GLOBAL.2.885116	M767	N	3.A.1.Eb	Colombian-Venezuelan Xeromorphic Scrub & Woodland	Tropical Thorn Woodland	Warm Desert & Semi-Desert Woodland, Scrub & Grassland	Desert & Semi-Desert	38588.6	25402.3	-34.1716	Loss:30%	0.000975701	1.3324	Protect:>1-3%	1.9334	100		69	1022	79
Bolivian-Tucuman Xeromorphic Scrub & Woodland		https://explorer.natureserve.org/Taxon/ELEMENT_GLOBAL.2.885120	M770	N	3.A.1.Ec	Interandean Valley Xeromorphic Scrub & Woodland	Tropical Thorn Woodland	Warm Desert & Semi-Desert Woodland, Scrub & Grassland	Desert & Semi-Desert	53044.9	41901.6	-21.0073	Loss:20%	0.00134122	2.65731	Protect:>1-3%	2.87713	72		42	4611	473
Central Andean Xeromorphic Scrub & Woodland		https://explorer.natureserve.org/Taxon/ELEMENT_GLOBAL.2.885119	M769	N	3.A.1.Ec	Interandean Valley Xeromorphic Scrub & Woodland	Tropical Thorn Woodland	Warm Desert & Semi-Desert Woodland, Scrub & Grassland	Desert & Semi-Desert	72002.9	65693.5	-8.76276	Loss: <10%	0.00182057	5.38363	Protect:>5-10%	5.75524	99		32	3277	324
Northern Andean Xeromorphic Scrub & Woodland		https://explorer.natureserve.org/Taxon/ELEMENT_GLOBAL.2.885118	M768	N	3.A.1.Ec	Interandean Valley Xeromorphic Scrub & Woodland	Tropical Thorn Woodland	Warm Desert & Semi-Desert Woodland, Scrub & Grassland	Desert & Semi-Desert	48375.7	34173.5	-29.358	Loss:20%	0.00122316	11.1584	Protect:>10-17%	13.4941	87		40	1830	163
Caatinga Dense Scrub & Forb Meadow		https://explorer.natureserve.org/Taxon/ELEMENT_GLOBAL.2.885132	M779	N	3.A.2.El	Brazilian-Parana Xeromorphic Scrub & Grassland	Warm Desert & Semi-Desert Scrub & Grassland	Warm Desert & Semi-Desert Woodland, Scrub & Grassland	Desert & Semi-Desert	91965.7	35603.3	-61.2863	Loss:60%	0.00232532	4.86661	Protect:>3-5%	7.19216				916	82
Caatinga Xeromorphic Scrub		https://explorer.natureserve.org/Taxon/ELEMENT_GLOBAL.2.885131	M778	N	3.A.2.El	Brazilian-Parana Xeromorphic Scrub & Grassland	Warm Desert & Semi-Desert Scrub & Grassland	Warm Desert & Semi-Desert Woodland, Scrub & Grassland	Desert & Semi-Desert	67787.1	26090.3	-61.5114	Loss:60%	0.00171398	2.14447	Protect:>1-3%	2.67101	26		32	1207	149
Chaco Xeromorphic Cliff & Other Rock Vegetation		https://explorer.natureserve.org/Taxon/ELEMENT_GLOBAL.2.926462	M141	N	3.A.2.Em	Chaco Xeromorphic Scrub, Grassland & Savanna	Warm Desert & Semi-Desert Scrub & Grassland	Warm Desert & Semi-Desert Woodland, Scrub & Grassland	Desert & Semi-Desert	859.305	774.149	-9.90979	Loss: <10%	2.17272e-05	7.58811	Protect:>5-10%	5.32886	62		29	626	85
Northern Chaco Xeromorphic Scrub & Savanna		https://explorer.natureserve.org/Taxon/ELEMENT_GLOBAL.2.885134	M780	N	3.A.2.Em	Chaco Xeromorphic Scrub, Grassland & Savanna	Warm Desert & Semi-Desert Scrub & Grassland	Warm Desert & Semi-Desert Woodland, Scrub & Grassland	Desert & Semi-Desert	111104	72772.4	-34.5007	Loss:30%	0.00280923	1.44953	Protect:>1-3%	2.0555	100		33		2
Southern Chaco Xeromorphic Scrub & Savanna		https://explorer.natureserve.org/Taxon/ELEMENT_GLOBAL.2.885135	M781	N	3.A.2.Em	Chaco Xeromorphic Scrub, Grassland & Savanna	Warm Desert & Semi-Desert Scrub & Grassland	Warm Desert & Semi-Desert Woodland, Scrub & Grassland	Desert & Semi-Desert	20212.1	4937.89	-75.5696	Loss:70%	0.000511056	0.365284	Protect:<1%	0.519179				1971	179
Chihuahuan Desert Scrub		https://explorer.natureserve.org/Taxon/ELEMENT_GLOBAL.2.860504	M086	N	3.A.2.Na	North American Warm Desert Scrub & Grassland	Warm Desert & Semi-Desert Scrub & Grassland	Warm Desert & Semi-Desert Woodland, Scrub & Grassland	Desert & Semi-Desert	278441	338928	21.7236	Loss: <10%	0.00704029	21.2847	Protect:>17-25%	18.1514	91.9482	88.0161	52.4129		7
Chihuahuan Semi-Desert Grassland		https://explorer.natureserve.org/Taxon/ELEMENT_GLOBAL.2.860499	M087	N	3.A.2.Na	North American Warm Desert Scrub & Grassland	Warm Desert & Semi-Desert Scrub & Grassland	Warm Desert & Semi-Desert Woodland, Scrub & Grassland	Desert & Semi-Desert	448803	247365	-44.8833	Loss:40%	0.0113478	9.77864	Protect:>5-10%	13.8216	81.1407	72.973	42.541		5
Mojave-Sonoran Semi-Desert Scrub		https://explorer.natureserve.org/Taxon/ELEMENT_GLOBAL.2.860585	M088	N	3.A.2.Na	North American Warm Desert Scrub & Grassland	Warm Desert & Semi-Desert Scrub & Grassland	Warm Desert & Semi-Desert Woodland, Scrub & Grassland	Desert & Semi-Desert	358547	324520	-9.49008	Loss: <10%	0.00906574	49.104	Protect:>30-50%	57.9251	96.7274	95.7318	86.7301		7
North American Warm Desert Ruderal Scrub & Grassland		https://explorer.natureserve.org/Taxon/ELEMENT_GLOBAL.2.879242	M512	N	3.A.2.Na	North American Warm Desert Scrub & Grassland	Warm Desert & Semi-Desert Scrub & Grassland	Warm Desert & Semi-Desert Woodland, Scrub & Grassland	Desert & Semi-Desert	NA	95678.8	NA	NA	0	NA	NA	NA	NA	NA	NA	NA	NA
North American Warm Semi-Desert Cliff, Scree & Rock Vegetation		https://explorer.natureserve.org/Taxon/ELEMENT_GLOBAL.2.860641	M117	N	3.A.2.Na	North American Warm Desert Scrub & Grassland	Warm Desert & Semi-Desert Scrub & Grassland	Warm Desert & Semi-Desert Woodland, Scrub & Grassland	Desert & Semi-Desert	89920.6	56827.4	-36.8027	Loss:30%	0.00227361	90.7694	Protect:>70%	95.5855	94.697	93.1592	51.5222		36
North American Warm-Desert Xeric-Riparian Scrub		https://explorer.natureserve.org/Taxon/ELEMENT_GLOBAL.2.860456	M092	N	3.A.2.Na	North American Warm Desert Scrub & Grassland	Warm Desert & Semi-Desert Scrub & Grassland	Warm Desert & Semi-Desert Woodland, Scrub & Grassland	Desert & Semi-Desert	15806	7700.61	-51.2803	Loss:50%	0.000399648	77.2201	Protect:>70%	92.5945	86.7647	75.7813	6.4639		4
Tamaulipan Scrub & Grassland		https://explorer.natureserve.org/Taxon/ELEMENT_GLOBAL.2.860552	M130	N	3.A.2.Na	North American Warm Desert Scrub & Grassland	Warm Desert & Semi-Desert Scrub & Grassland	Warm Desert & Semi-Desert Woodland, Scrub & Grassland	Desert & Semi-Desert	286625	207753	-27.5175	Loss:20%	0.00724722	14.1887	Protect:>10-17%	12.6857	95.446	93.8202	83.3656		6
Viscaino-Baja California Desert Scrub		https://explorer.natureserve.org/Taxon/ELEMENT_GLOBAL.2.860516	M089	N	3.A.2.Na	North American Warm Desert Scrub & Grassland	Warm Desert & Semi-Desert Scrub & Grassland	Warm Desert & Semi-Desert Woodland, Scrub & Grassland	Desert & Semi-Desert	61287.1	55592.7	-9.29126	Loss: <10%	0.00154962	86.0713	Protect:>70%	92.8994	59.2784	54.0107	19.375		9
Chilean Mediterranean Coastal Semi-Desert Scrub & Grassland		https://explorer.natureserve.org/Taxon/ELEMENT_GLOBAL.2.885139	M784	N	3.A.2.En	South American Pacific Semi-Desert Scrub & Grassland	Warm Desert & Semi-Desert Scrub & Grassland	Warm Desert & Semi-Desert Woodland, Scrub & Grassland	Desert & Semi-Desert	14939.4	14270.5	-4.47778	Loss: <10%	0.000377738	5.8036	Protect:>5-10%	5.85332	79		66	7075	664
Chilean Mediterranean Interior Semi-Desert Scrub & Grassland		https://explorer.natureserve.org/Taxon/ELEMENT_GLOBAL.2.885140	M785	N	3.A.2.En	South American Pacific Semi-Desert Scrub & Grassland	Warm Desert & Semi-Desert Scrub & Grassland	Warm Desert & Semi-Desert Woodland, Scrub & Grassland	Desert & Semi-Desert	43434.1	38772.9	-10.7316	Loss:10%	0.00109822	0.598929	Protect:<1%	0.645945	100		54	1956	239
Sechura Atacama Semi-Desert Cliff & Pavement		https://explorer.natureserve.org/Taxon/ELEMENT_GLOBAL.2.886556	M861	N	3.A.2.En	South American Pacific Semi-Desert Scrub & Grassland	Warm Desert & Semi-Desert Scrub & Grassland	Warm Desert & Semi-Desert Woodland, Scrub & Grassland	Desert & Semi-Desert	83375.6	77111.5	-7.51307	Loss: <10%	0.00210812	1.4643	Protect:>1-3%	1.56891	99		43		3
Sechura Atacama Semi-Desert Riparian Scrub		https://explorer.natureserve.org/Taxon/ELEMENT_GLOBAL.2.885137	M782	N	3.A.2.En	South American Pacific Semi-Desert Scrub & Grassland	Warm Desert & Semi-Desert Scrub & Grassland	Warm Desert & Semi-Desert Woodland, Scrub & Grassland	Desert & Semi-Desert	8036.89	7133.54	-11.2401	Loss:10%	0.00020321	3.08282	Protect:>3-5%	3.43472	80		42	748	82
Sechura Atacama Semi-Desert Scrub		https://explorer.natureserve.org/Taxon/ELEMENT_GLOBAL.2.885138	M783	N	3.A.2.En	South American Pacific Semi-Desert Scrub & Grassland	Warm Desert & Semi-Desert Scrub & Grassland	Warm Desert & Semi-Desert Woodland, Scrub & Grassland	Desert & Semi-Desert	146445	139712	-4.59737	Loss: <10%	0.00370281	2.24425	Protect:>1-3%	2.3073	96		68	810	81
Bolivian-Tucuman Interandean Xeromorphic Scrub & Grassland		https://explorer.natureserve.org/Taxon/ELEMENT_GLOBAL.2.885129	M777	N	3.A.2.Ek	Tropical Andean Xeromorphic Scrub & Grassland	Warm Desert & Semi-Desert Scrub & Grassland	Warm Desert & Semi-Desert Woodland, Scrub & Grassland	Desert & Semi-Desert	7676.48	5865.6	-23.5899	Loss:20%	0.000194097	5.21202	Protect:>5-10%	5.76899	90		70	741	80
Central Interandean Xeromorphic Scrub & Grassland		https://explorer.natureserve.org/Taxon/ELEMENT_GLOBAL.2.885128	M776	N	3.A.2.Ek	Tropical Andean Xeromorphic Scrub & Grassland	Warm Desert & Semi-Desert Scrub & Grassland	Warm Desert & Semi-Desert Woodland, Scrub & Grassland	Desert & Semi-Desert	9317.81	8406.43	-9.78105	Loss: <10%	0.000235598	12.8876	Protect:>10-17%	13.9588	92		28		32
Northern Interandean Xeromorphic Scrub & Grassland		https://explorer.natureserve.org/Taxon/ELEMENT_GLOBAL.2.885127	M775	N	3.A.2.Ek	Tropical Andean Xeromorphic Scrub & Grassland	Warm Desert & Semi-Desert Scrub & Grassland	Warm Desert & Semi-Desert Woodland, Scrub & Grassland	Desert & Semi-Desert	3283.12	2238.96	-31.8039	Loss:30%	8.30127e-05	6.99218	Protect:>5-10%	8.37003				2893	242
North American Boreal Conifer Poor Swamp		https://explorer.natureserve.org/Taxon/ELEMENT_GLOBAL.2.860512	M299	N	1.B.5.Na	North American Boreal Flooded & Swamp Forest	Boreal Flooded & Swamp Forest	Temperate & Boreal Forest & Woodland	Forest & Woodland	90731.4	93334	2.8685	Loss: <10%	0.00229411	50.8584	Protect:>50-70%	56.3254					7
Eastern North American Boreal Forest		https://explorer.natureserve.org/Taxon/ELEMENT_GLOBAL.2.872650	M495	N	1.B.4.Na	North American Boreal Forest & Woodland	Boreal Forest & Woodland	Temperate & Boreal Forest & Woodland	Forest & Woodland	34613.2	14.4909	-99.9581	Loss:95%	0.000875185	56.6719	Protect:>50-70%	64.9746				1086	98
Appalachian-Interior-Northeastern Mesic Forest		https://explorer.natureserve.org/Taxon/ELEMENT_GLOBAL.2.931837	M883	N	1.B.2.Na	Eastern North American Forest & Woodland	Cool Temperate Forest & Woodland	Temperate & Boreal Forest & Woodland	Forest & Woodland	407079	331892	-18.4698	Loss:10%	0.0102929	7.49118	Protect:>5-10%	10.1942	97.2403	91.7585	40.2548		3
Appalachian-Northeastern Oak - Hardwood - Pine Forest & Woodland		https://explorer.natureserve.org/Taxon/ELEMENT_GLOBAL.2.877316	M502	N	1.B.2.Na	Eastern North American Forest & Woodland	Cool Temperate Forest & Woodland	Temperate & Boreal Forest & Woodland	Forest & Woodland	489505	303416	-38.0157	Loss:30%	0.012377	10.9581	Protect:>10-17%	15.7493	98.134	94.3349	58.0087		7
Central Midwest Mesic Forest		https://explorer.natureserve.org/Taxon/ELEMENT_GLOBAL.2.931836	M882	N	1.B.2.Na	Eastern North American Forest & Woodland	Cool Temperate Forest & Woodland	Temperate & Boreal Forest & Woodland	Forest & Woodland	257145	77622.3	-69.8139	Loss:60%	0.00650184	4.11701	Protect:>3-5%	10.8149	90.9957	86.0648	36.0691		3
Central Midwest Oak Forest, Woodland & Savanna		https://explorer.natureserve.org/Taxon/ELEMENT_GLOBAL.2.838459	M012	N	1.B.2.Na	Eastern North American Forest & Woodland	Cool Temperate Forest & Woodland	Temperate & Boreal Forest & Woodland	Forest & Woodland	396031	96619.8	-75.603	Loss:70%	0.0100135	4.81186	Protect:>3-5%	12.287	85.8354	78.1735	41.1914		5
Laurentian-Acadian Mesic Hardwood - Conifer Forest		https://explorer.natureserve.org/Taxon/ELEMENT_GLOBAL.2.836613	M014	N	1.B.2.Na	Eastern North American Forest & Woodland	Cool Temperate Forest & Woodland	Temperate & Boreal Forest & Woodland	Forest & Woodland	1.13848e+06	769919	-32.3732	Loss:30%	0.0287862	24.7268	Protect:>17-25%	36.8409	97.7676	96.2983	88.8438		6
Laurentian-Acadian Pine - Hardwood Forest & Woodland		https://explorer.natureserve.org/Taxon/ELEMENT_GLOBAL.2.838549	M159	N	1.B.2.Na	Eastern North American Forest & Woodland	Cool Temperate Forest & Woodland	Temperate & Boreal Forest & Woodland	Forest & Woodland	144401	93367.8	-35.3414	Loss:30%	0.00365114	31.5082	Protect:>30-50%	37.3648	62.0087	41.6206	11.1111		3
Southern & South-Central Oak - Pine Forest & Woodland		https://explorer.natureserve.org/Taxon/ELEMENT_GLOBAL.2.838501	M016	N	1.B.2.Na	Eastern North American Forest & Woodland	Cool Temperate Forest & Woodland	Temperate & Boreal Forest & Woodland	Forest & Woodland	794373	459936	-42.1008	Loss:40%	0.0200855	7.81876	Protect:>5-10%	14.0955	98.249	96.6519	83.4293		9
Magellanian Temperate Evergreen Forest		https://explorer.natureserve.org/Taxon/ELEMENT_GLOBAL.2.884811	M659	N	1.B.2.Ef	Magellanian Cool Temperate Forest	Cool Temperate Forest & Woodland	Temperate & Boreal Forest & Woodland	Forest & Woodland	116762	107483	-7.9477	Loss: <10%	0.0029523	41.6591	Protect:>30-50%	42.912	94		23	4058	405
Great Plains Forest & Woodland		https://explorer.natureserve.org/Taxon/ELEMENT_GLOBAL.2.860458	M151	N	1.B.2.Ne	North American Great Plains Forest & Woodland	Cool Temperate Forest & Woodland	Temperate & Boreal Forest & Woodland	Forest & Woodland	277004	88903.4	-67.9054	Loss:60%	0.00700396	14.2545	Protect:>10-17%	34.6425	55.6548	53.0214	34.4289	437	71
Central Rocky Mountain Dry Lower Montane-Foothill Forest		https://explorer.natureserve.org/Taxon/ELEMENT_GLOBAL.2.877291	M501	N	1.B.2.Nb	Rocky Mountain Forest & Woodland	Cool Temperate Forest & Woodland	Temperate & Boreal Forest & Woodland	Forest & Woodland	501406	428735	-14.4935	Loss:10%	0.0126779	30.4474	Protect:>30-50%	29.3724	89.6552	84.7853	53.3483		5
Central Rocky Mountain Mesic Lower Montane Forest		https://explorer.natureserve.org/Taxon/ELEMENT_GLOBAL.2.877289	M500	N	1.B.2.Nb	Rocky Mountain Forest & Woodland	Cool Temperate Forest & Woodland	Temperate & Boreal Forest & Woodland	Forest & Woodland	83134.9	79190.4	-4.74468	Loss: <10%	0.00210204	30.7086	Protect:>30-50%	35.2343	92.735	84.8974	35.0811		8
Rocky Mountain Subalpine-High Montane Forest		https://explorer.natureserve.org/Taxon/ELEMENT_GLOBAL.2.838600	M020	N	1.B.2.Nb	Rocky Mountain Forest & Woodland	Cool Temperate Forest & Woodland	Temperate & Boreal Forest & Woodland	Forest & Woodland	748031	668825	-10.5886	Loss:10%	0.0189137	98.0414	Protect:>70%	96.9347	94.4951	91.0523	64.6883		4
Sierra Madre High Montane Forest		https://explorer.natureserve.org/Taxon/ELEMENT_GLOBAL.2.860424	M021	N	1.B.2.Nb	Rocky Mountain Forest & Woodland	Cool Temperate Forest & Woodland	Temperate & Boreal Forest & Woodland	Forest & Woodland	28381.7	22820.6	-19.5938	Loss:10%	0.000717622	24.2972	Protect:>17-25%	25.466					22
Southern Rocky Mountain Lower Montane Forest		https://explorer.natureserve.org/Taxon/ELEMENT_GLOBAL.2.838618	M022	N	1.B.2.Nb	Rocky Mountain Forest & Woodland	Cool Temperate Forest & Woodland	Temperate & Boreal Forest & Woodland	Forest & Woodland	118861	106151	-10.6936	Loss:10%	0.00300537	24.2876	Protect:>17-25%	27.3674	94.8752	90.8297	56.6667		12
Valdivian Lower Montane Deciduous Forest		https://explorer.natureserve.org/Taxon/ELEMENT_GLOBAL.2.884807	M656	N	1.B.2.Ee	Valdivian Cool Temperate Forest	Cool Temperate Forest & Woodland	Temperate & Boreal Forest & Woodland	Forest & Woodland	52004.4	30402.1	-41.5394	Loss:40%	0.00131491	13.2242	Protect:>10-17%	20.7378	99		37	975	81
Valdivian Lower Montane Evergreen Forest		https://explorer.natureserve.org/Taxon/ELEMENT_GLOBAL.2.884806	M655	N	1.B.2.Ee	Valdivian Cool Temperate Forest	Cool Temperate Forest & Woodland	Temperate & Boreal Forest & Woodland	Forest & Woodland	59505.6	37400.8	-37.1475	Loss:30%	0.00150458	9.77615	Protect:>5-10%	14.7252	97		12	1930	178
Valdivian Montane & Upper Montane Deciduous Forest		https://explorer.natureserve.org/Taxon/ELEMENT_GLOBAL.2.884808	M657	N	1.B.2.Ee	Valdivian Cool Temperate Forest	Cool Temperate Forest & Woodland	Temperate & Boreal Forest & Woodland	Forest & Woodland	100495	88996.1	-11.4419	Loss:10%	0.00254097	33.3764	Protect:>30-50%	35.0091	83		40	964	81
Valdivian Montane & Upper Montane Evergreen Forest		https://explorer.natureserve.org/Taxon/ELEMENT_GLOBAL.2.884809	M658	N	1.B.2.Ee	Valdivian Cool Temperate Forest	Cool Temperate Forest & Woodland	Temperate & Boreal Forest & Woodland	Forest & Woodland	122529	100260	-18.1739	Loss:10%	0.00309809	22.2717	Protect:>17-25%	25.3553	99		66	2914	259
Southern Vancouverian Dry Foothill Forest & Woodland		https://explorer.natureserve.org/Taxon/ELEMENT_GLOBAL.2.932906	M886	N	1.B.2.Nd	Vancouverian Forest & Woodland	Cool Temperate Forest & Woodland	Temperate & Boreal Forest & Woodland	Forest & Woodland	28990.4	13392.2	-53.8047	Loss:50%	0.000733012	7.6084	Protect:>5-10%	16.5624	69.7674	61.5741	30.7393		8
Southern Vancouverian Montane-Foothill Forest		https://explorer.natureserve.org/Taxon/ELEMENT_GLOBAL.2.835947	M023	N	1.B.2.Nd	Vancouverian Forest & Woodland	Cool Temperate Forest & Woodland	Temperate & Boreal Forest & Woodland	Forest & Woodland	102194	97897.2	-4.20437	Loss: <10%	0.00258394	35.965	Protect:>30-50%	34.3799	94.1067	90.0852	66.2651		2
Vancouverian Coastal Rainforest		https://explorer.natureserve.org/Taxon/ELEMENT_GLOBAL.2.835948	M024	N	1.B.2.Nd	Vancouverian Forest & Woodland	Cool Temperate Forest & Woodland	Temperate & Boreal Forest & Woodland	Forest & Woodland	362904	377151	3.92598	Loss: <10%	0.0091759	42.0045	Protect:>30-50%	30.6462	92.3486	89.9671	79.5417		4
Vancouverian Subalpine-High Montane Forest		https://explorer.natureserve.org/Taxon/ELEMENT_GLOBAL.2.835949	M025	N	1.B.2.Nd	Vancouverian Forest & Woodland	Cool Temperate Forest & Woodland	Temperate & Boreal Forest & Woodland	Forest & Woodland	60364.3	51892.5	-14.0344	Loss:10%	0.00152629	139.437	Protect:>70%	157.02	89.8438	83.4379	55.5407		7
Chilean Mediterranean & Desert Riparian & Flooded Forest		https://explorer.natureserve.org/Taxon/ELEMENT_GLOBAL.2.884816	M662	N	1.B.3.Ei	Chilean Mediterranean Flooded & Swamp Forest	Temperate Flooded & Swamp Forest	Temperate & Boreal Forest & Woodland	Forest & Woodland	3570.37	2586.79	-27.5483	Loss:20%	9.02756e-05	4.85201	Protect:>3-5%	6.60108	95		23	3191	324
Central Hardwood Floodplain Forest		https://explorer.natureserve.org/Taxon/ELEMENT_GLOBAL.2.838650	M029	N	1.B.3.Na	Eastern North American-Great Plains Flooded & Swamp Forest	Temperate Flooded & Swamp Forest	Temperate & Boreal Forest & Woodland	Forest & Woodland	231684	47556.2	-79.4737	Loss:70%	0.00585805	10.2337	Protect:>10-17%	25.6573	83.8006	64.2659	10.6996		4
Central Hardwood Swamp Forest		https://explorer.natureserve.org/Taxon/ELEMENT_GLOBAL.2.877319	M503	N	1.B.3.Na	Eastern North American-Great Plains Flooded & Swamp Forest	Temperate Flooded & Swamp Forest	Temperate & Boreal Forest & Woodland	Forest & Woodland	52155.1	14794.9	-71.6329	Loss:70%	0.00131873	10.0554	Protect:>10-17%	14.5047	80.1587	62.2951	14.1129		15
Great Plains Flooded & Swamp Forest		https://explorer.natureserve.org/Taxon/ELEMENT_GLOBAL.2.860485	M028	N	1.B.3.Na	Eastern North American-Great Plains Flooded & Swamp Forest	Temperate Flooded & Swamp Forest	Temperate & Boreal Forest & Woodland	Forest & Woodland	139849	68299.6	-51.162	Loss:50%	0.00353604	10.9565	Protect:>10-17%	19.2223	52.8736	43.4851	7.2787		5
Monte Floodplain Forest		https://explorer.natureserve.org/Taxon/ELEMENT_GLOBAL.2.884820	M664	N	1.B.3.Ek	Northern Patagonian Flooded Forest	Temperate Flooded & Swamp Forest	Temperate & Boreal Forest & Woodland	Forest & Woodland	51702.2	46296.4	-10.4558	Loss:10%	0.00130727	3.62233	Protect:>3-5%	3.68703	92		57	1888	162
Espinal Floodplain Forest		https://explorer.natureserve.org/Taxon/ELEMENT_GLOBAL.2.884814	M661	N	1.B.3.Eh	Pampean Temperate Flooded & Swamp Forest	Temperate Flooded & Swamp Forest	Temperate & Boreal Forest & Woodland	Forest & Woodland	102163	43425	-57.4943	Loss:50%	0.00258315	4.3512	Protect:>3-5%	5.41296	44		32		2
Rocky Mountain-Great Basin Montane Riparian & Swamp Forest		https://explorer.natureserve.org/Taxon/ELEMENT_GLOBAL.2.860466	M034	N	1.B.3.Nc	Rocky Mountain-Great Basin Montane Flooded & Swamp Forest	Temperate Flooded & Swamp Forest	Temperate & Boreal Forest & Woodland	Forest & Woodland	141877	54963.8	-61.2596	Loss:60%	0.00358732	27.5911	Protect:>25-30%	35.9681	86.7257	78.6747	12.2655		4
Pond-cypress Basin Swamp		https://explorer.natureserve.org/Taxon/ELEMENT_GLOBAL.2.838855	M161	N	1.B.3.Nb	Southeastern North American Flooded & Swamp Forest	Temperate Flooded & Swamp Forest	Temperate & Boreal Forest & Woodland	Forest & Woodland	10716.8	9151.11	-14.6098	Loss:10%	0.000270971	24.8983	Protect:>17-25%	20.6975	100	98.1707	58.5366		8
Southern Coastal Plain Basin Swamp & Flatwoods		https://explorer.natureserve.org/Taxon/ELEMENT_GLOBAL.2.838797	M033	N	1.B.3.Nb	Southeastern North American Flooded & Swamp Forest	Temperate Flooded & Swamp Forest	Temperate & Boreal Forest & Woodland	Forest & Woodland	100348	29896.8	-70.2069	Loss:70%	0.00253727	14.5595	Protect:>10-17%	37.3584	73.6402	59.5142	15.0943		28
Southern Coastal Plain Evergreen Hardwood - Conifer Swamp		https://explorer.natureserve.org/Taxon/ELEMENT_GLOBAL.2.838784	M032	N	1.B.3.Nb	Southeastern North American Flooded & Swamp Forest	Temperate Flooded & Swamp Forest	Temperate & Boreal Forest & Woodland	Forest & Woodland	21869.7	10811.8	-50.5625	Loss:50%	0.000552967	7.94694	Protect:>5-10%	18.607	58.8235	38.4615	1.1905		7
Southern Coastal Plain Floodplain Forest		https://explorer.natureserve.org/Taxon/ELEMENT_GLOBAL.2.838755	M031	N	1.B.3.Nb	Southeastern North American Flooded & Swamp Forest	Temperate Flooded & Swamp Forest	Temperate & Boreal Forest & Woodland	Forest & Woodland	324904	161740	-50.219	Loss:50%	0.00821509	14.9715	Protect:>10-17%	21.6348					5
Southern Great Plains Floodplain Forest & Woodland		https://explorer.natureserve.org/Taxon/ELEMENT_GLOBAL.2.838850	M154	N	1.B.3.Nb	Southeastern North American Flooded & Swamp Forest	Temperate Flooded & Swamp Forest	Temperate & Boreal Forest & Woodland	Forest & Woodland	23532	8044.6	-65.8142	Loss:60%	0.000594998	6.16316	Protect:>5-10%	3.47088	89.0909	75.641	35.1931		5
Valdivian Temperate Flooded & Swamp Forest		https://explorer.natureserve.org/Taxon/ELEMENT_GLOBAL.2.884818	M663	N	1.B.3.Ej	Valdivian Temperate Flooded & Swamp Forest	Temperate Flooded & Swamp Forest	Temperate & Boreal Forest & Woodland	Forest & Woodland	125909	95745.4	-23.9564	Loss:20%	0.00318356	26.2397	Protect:>25-30%	30.6025	96		40	464	81
Vancouverian Flooded & Swamp Forest		https://explorer.natureserve.org/Taxon/ELEMENT_GLOBAL.2.860564	M035	N	1.B.3.Ng	Vancouverian Flooded & Swamp Forest	Temperate Flooded & Swamp Forest	Temperate & Boreal Forest & Woodland	Forest & Woodland	35173	21576.3	-38.6567	Loss:30%	0.000889338	32.68	Protect:>30-50%	41.974	90.5028	89.759	32.5792		6
Interior Warm & Cool Desert Riparian Forest		https://explorer.natureserve.org/Taxon/ELEMENT_GLOBAL.2.860591	M036	N	1.B.3.Nd	Western North American Interior Flooded Forest	Temperate Flooded & Swamp Forest	Temperate & Boreal Forest & Woodland	Forest & Woodland	90815.3	51743.5	-43.0234	Loss:40%	0.00229624	28.7773	Protect:>25-30%	41.7935	94.0252	90.4132	27.8846		14
Mexican Interior Riparian Forest		https://explorer.natureserve.org/Taxon/ELEMENT_GLOBAL.2.884812	M660	N	1.B.3.Nd	Western North American Interior Flooded Forest	Temperate Flooded & Swamp Forest	Temperate & Boreal Forest & Woodland	Forest & Woodland	10815	6430.03	-40.5453	Loss:40%	0.000273454	3.00711	Protect:>3-5%	4.27436				987	81
Californian Forest & Woodland		https://explorer.natureserve.org/Taxon/ELEMENT_GLOBAL.2.835942	M009	N	1.B.1.Nc	Californian Forest & Woodland	Warm Temperate Forest & Woodland	Temperate & Boreal Forest & Woodland	Forest & Woodland	123938	86177.9	-30.4668	Loss:30%	0.00313373	23.54	Protect:>17-25%	31.9634	91.8856	89.5142	57.4803		15
Chilean Mediterranean Deciduous Forest		https://explorer.natureserve.org/Taxon/ELEMENT_GLOBAL.2.884802	M653	N	1.B.1.Ef	Chilean Warm Temperate Forest & Woodland	Warm Temperate Forest & Woodland	Temperate & Boreal Forest & Woodland	Forest & Woodland	17797.9	14898.1	-16.2928	Loss:10%	0.000450014	3.93038	Protect:>3-5%	4.23988	99		50	4060	407
Chilean Mediterranean Sclerophyllous Forest		https://explorer.natureserve.org/Taxon/ELEMENT_GLOBAL.2.884801	M652	N	1.B.1.Ef	Chilean Warm Temperate Forest & Woodland	Warm Temperate Forest & Woodland	Temperate & Boreal Forest & Woodland	Forest & Woodland	55315.1	18559.2	-66.4482	Loss:60%	0.00139862	0.434894	Protect:<1%	1.24521	71		59	649	81
Balconian Forest & Woodland		https://explorer.natureserve.org/Taxon/ELEMENT_GLOBAL.2.838446	M015	N	1.B.1.Nd	Madrean-Balconian Forest & Woodland	Warm Temperate Forest & Woodland	Temperate & Boreal Forest & Woodland	Forest & Woodland	71123.9	66595.2	-6.36735	Loss: <10%	0.00179834	2.65273	Protect:>1-3%	2.64173	92.8479	86.9811	65.9649		4
Madrean Lowland Evergreen Woodland		https://explorer.natureserve.org/Taxon/ELEMENT_GLOBAL.2.838433	M010	N	1.B.1.Nd	Madrean-Balconian Forest & Woodland	Warm Temperate Forest & Woodland	Temperate & Boreal Forest & Woodland	Forest & Woodland	194525	168664	-13.2945	Loss:10%	0.00491851	28.1073	Protect:>25-30%	27.7133	89.2857	84.5868	38.3302		8
Madrean Montane Forest & Woodland		https://explorer.natureserve.org/Taxon/ELEMENT_GLOBAL.2.838440	M011	N	1.B.1.Nd	Madrean-Balconian Forest & Woodland	Warm Temperate Forest & Woodland	Temperate & Boreal Forest & Woodland	Forest & Woodland	430017	713735	65.9783	Loss: <10%	0.0108728	25.5064	Protect:>25-30%	20.7297	89.1753	84.9916	52.5157		9
Longleaf Pine Woodland		https://explorer.natureserve.org/Taxon/ELEMENT_GLOBAL.2.838405	M007	N	1.B.1.Na	Southeastern North American Forest & Woodland	Warm Temperate Forest & Woodland	Temperate & Boreal Forest & Woodland	Forest & Woodland	364687	157523	-56.806	Loss:50%	0.009221	7.17573	Protect:>5-10%	7.59615	89.6748	83.0508	57.2526	1244	162
Southeastern Coastal Plain Evergreen Oak - Mixed Hardwood Forest		https://explorer.natureserve.org/Taxon/ELEMENT_GLOBAL.2.932050	M885	N	1.B.1.Na	Southeastern North American Forest & Woodland	Warm Temperate Forest & Woodland	Temperate & Boreal Forest & Woodland	Forest & Woodland	52354.2	10664.4	-79.6303	Loss:70%	0.00132376	10.9715	Protect:>10-17%	33.1671	75	59.4203	13.3333		5
Southern Mesic Mixed Broadleaf Forest		https://explorer.natureserve.org/Taxon/ELEMENT_GLOBAL.2.838416	M008	N	1.B.1.Na	Southeastern North American Forest & Woodland	Warm Temperate Forest & Woodland	Temperate & Boreal Forest & Woodland	Forest & Woodland	120795	51669.9	-57.225	Loss:50%	0.00305425	5.16104	Protect:>5-10%	7.72421	90.1373	83.0709	31.0484	3502	404
Espinal Deciduous Forest & Woodland		https://explorer.natureserve.org/Taxon/ELEMENT_GLOBAL.2.884804	M654	N	1.B.1.Eg	Southeastern South American Warm Temperate Forest & Woodland	Warm Temperate Forest & Woodland	Temperate & Boreal Forest & Woodland	Forest & Woodland	126820	75077.9	-40.7995	Loss:40%	0.0032066	0.998994	Protect:<1%	1.07113	100		38	2311	244
Eastern Pacific Mangrove		https://explorer.natureserve.org/Taxon/ELEMENT_GLOBAL.2.860711	M004	N	1.A.5.Ua	Atlantic-Caribbean & East Pacific Mangrove	Mangrove	Tropical Forest & Woodland	Forest & Woodland	24909.4	16284.9	-34.6232	Loss:30%	0.000629825	30.3508	Protect:>30-50%	38.9464	42.2939	39.3728	69		1
Western Atlantic & Caribbean Mangrove		https://explorer.natureserve.org/Taxon/ELEMENT_GLOBAL.2.838396	M005	N	1.A.5.Ua	Atlantic-Caribbean & East Pacific Mangrove	Mangrove	Tropical Forest & Woodland	Forest & Woodland	72775.7	56541.6	-22.307	Loss:20%	0.00184011	62.4431	Protect:>50-70%	74.7804	52.3702	45.4357	27.4102		1
Brazilian Atlantic Seasonal Dry Forest		https://explorer.natureserve.org/Taxon/ELEMENT_GLOBAL.2.884639	M568	N	1.A.1.Ek	Brazilian-Paraná Dry Forest	Tropical Dry Forest & Woodland	Tropical Forest & Woodland	Forest & Woodland	224763	81790.3	-63.6104	Loss:60%	0.00568306	2.15655	Protect:>1-3%	3.92852	7		0	1619	162
Caatinga Seasonal Dry Forest		https://explorer.natureserve.org/Taxon/ELEMENT_GLOBAL.2.884643	M572	N	1.A.1.Ek	Brazilian-Paraná Dry Forest	Tropical Dry Forest & Woodland	Tropical Forest & Woodland	Forest & Woodland	540499	230463	-57.3611	Loss:50%	0.0136663	5.22894	Protect:>5-10%	6.23205	82		48	849	81
Cerradâo Sclerophyllous Woodland		https://explorer.natureserve.org/Taxon/ELEMENT_GLOBAL.2.897957	M872	N	1.A.1.Ek	Brazilian-Paraná Dry Forest	Tropical Dry Forest & Woodland	Tropical Forest & Woodland	Forest & Woodland	178692	82825.1	-53.6493	Loss:50%	0.00451817	4.27401	Protect:>3-5%	6.01712	58		28	834	133
Cerrado Seasonal Dry Forest		https://explorer.natureserve.org/Taxon/ELEMENT_GLOBAL.2.884641	M570	N	1.A.1.Ek	Brazilian-Paraná Dry Forest	Tropical Dry Forest & Woodland	Tropical Forest & Woodland	Forest & Woodland	630089	302024	-52.0665	Loss:50%	0.0159316	4.20572	Protect:>3-5%	5.78429				1258	81
Parana Seasonal Dry Forest		https://explorer.natureserve.org/Taxon/ELEMENT_GLOBAL.2.884642	M571	N	1.A.1.Ek	Brazilian-Paraná Dry Forest	Tropical Dry Forest & Woodland	Tropical Forest & Woodland	Forest & Woodland	81185.7	28161.5	-65.3122	Loss:60%	0.00205275	4.59329	Protect:>3-5%	10.351	99		24	6440	595
Caribbean Coastal Lowland Dry Forest		https://explorer.natureserve.org/Taxon/ELEMENT_GLOBAL.2.838402	M134	N	1.A.1.Ea	Caribbean-Mesoamerican Dry Forest & Woodland	Tropical Dry Forest & Woodland	Tropical Forest & Woodland	Forest & Woodland	74891.9	40359.3	-46.1099	Loss:40%	0.00189362	22.4848	Protect:>17-25%	35.8355	65.5738	53.8095	26.4865		2
Caribbean Dry Limestone Forest		https://explorer.natureserve.org/Taxon/ELEMENT_GLOBAL.2.860667	M294	N	1.A.1.Ea	Caribbean-Mesoamerican Dry Forest & Woodland	Tropical Dry Forest & Woodland	Tropical Forest & Woodland	Forest & Woodland	7780.58	5866.57	-24.5999	Loss:20%	0.00019673	38.0183	Protect:>30-50%	47.1624	94.7598	89.7674	65.0485	1423	162
Caribbean-Mesoamerican Pine Dry Forest		https://explorer.natureserve.org/Taxon/ELEMENT_GLOBAL.2.860613	M296	N	1.A.1.Ea	Caribbean-Mesoamerican Dry Forest & Woodland	Tropical Dry Forest & Woodland	Tropical Forest & Woodland	Forest & Woodland	44835.6	31815.3	-29.0401	Loss:20%	0.00113365	18.0755	Protect:>17-25%	22.8779	94.605	90.835	73.9535		2
Caribbean-Mesoamerican Seasonal Dry Forest		https://explorer.natureserve.org/Taxon/ELEMENT_GLOBAL.2.884629	M561	N	1.A.1.Ea	Caribbean-Mesoamerican Dry Forest & Woodland	Tropical Dry Forest & Woodland	Tropical Forest & Woodland	Forest & Woodland	91927.8	58998.3	-35.8211	Loss:30%	0.00232436	8.87728	Protect:>5-10%	12.4394	72.8261	69.6751	45.7399		1
Pacific Mesoamerican Seasonal Dry Forest		https://explorer.natureserve.org/Taxon/ELEMENT_GLOBAL.2.884630	M562	N	1.A.1.Ea	Caribbean-Mesoamerican Dry Forest & Woodland	Tropical Dry Forest & Woodland	Tropical Forest & Woodland	Forest & Woodland	441230	362536	-17.8353	Loss:10%	0.0111564	18.6422	Protect:>17-25%	21.1959	57.8862	54.5886	79		6
Guajiran Seasonal Dry Forest		https://explorer.natureserve.org/Taxon/ELEMENT_GLOBAL.2.884632	M563	N	1.A.1.Ei	Colombian-Venezuelan Dry Forest	Tropical Dry Forest & Woodland	Tropical Forest & Woodland	Forest & Woodland	129969	72961.5	-43.8624	Loss:40%	0.00328623	14.6285	Protect:>10-17%	19.5255	97.9592	97.7528	94.1176	6	39
Llanos Seasonal Dry Forest		https://explorer.natureserve.org/Taxon/ELEMENT_GLOBAL.2.884634	M565	N	1.A.1.Ei	Colombian-Venezuelan Dry Forest	Tropical Dry Forest & Woodland	Tropical Forest & Woodland	Forest & Woodland	40451.5	22118.5	-45.3209	Loss:40%	0.0010228	5.29418	Protect:>5-10%	4.78196	99		14	3474	322
Northern Andean Seasonal Dry Forest		https://explorer.natureserve.org/Taxon/ELEMENT_GLOBAL.2.884645	M573	N	1.A.1.Ei	Colombian-Venezuelan Dry Forest	Tropical Dry Forest & Woodland	Tropical Forest & Woodland	Forest & Woodland	55807	36920.5	-33.8427	Loss:30%	0.00141106	14.3774	Protect:>10-17%	17.8406	99		28	423	100
Tumbes Guayaquil Seasonal Dry Forest		https://explorer.natureserve.org/Taxon/ELEMENT_GLOBAL.2.884635	M566	N	1.A.1.Ei	Colombian-Venezuelan Dry Forest	Tropical Dry Forest & Woodland	Tropical Forest & Woodland	Forest & Woodland	29356.3	16266.4	-44.5896	Loss:40%	0.000742264	3.60672	Protect:>3-5%	6.14106	92		54	965	76
Central Guianan Seasonal Dry Forest		https://explorer.natureserve.org/Taxon/ELEMENT_GLOBAL.2.884637	M567	N	1.A.1.Ej	Guianan Dry Forest	Tropical Dry Forest & Woodland	Tropical Forest & Woodland	Forest & Woodland	37178.4	36579.6	-1.61046	Loss: <10%	0.000940043	54.0769	Protect:>50-70%	54.1673	87		44	2794	243
Bolivian-Tucuman Seasonal Dry Forest		https://explorer.natureserve.org/Taxon/ELEMENT_GLOBAL.2.884647	M575	N	1.A.1.El	Tropical Andean Montane Dry Forest	Tropical Dry Forest & Woodland	Tropical Forest & Woodland	Forest & Woodland	34068.4	25696	-24.5753	Loss:20%	0.000861409	4.79924	Protect:>3-5%	5.16851	92		56	2550	203
Central Andean Seasonal Dry Forest		https://explorer.natureserve.org/Taxon/ELEMENT_GLOBAL.2.884646	M574	N	1.A.1.El	Tropical Andean Montane Dry Forest	Tropical Dry Forest & Woodland	Tropical Forest & Woodland	Forest & Woodland	36248.3	32305	-10.8785	Loss:10%	0.000916527	4.05301	Protect:>3-5%	4.46291	89		30	1175	144
Amazon Delta Swamp Forest		https://explorer.natureserve.org/Taxon/ELEMENT_GLOBAL.2.884777	M640	N	1.A.4.El	Amazonian Flooded & Swamp Forest	Tropical Flooded & Swamp Forest	Tropical Forest & Woodland	Forest & Woodland	81801.9	72513.3	-11.355	Loss:10%	0.00206833	50.3644	Protect:>50-70%	52.0939	98		50	3352	323
Central Amazon Floodplain Forest		https://explorer.natureserve.org/Taxon/ELEMENT_GLOBAL.2.884775	M638	N	1.A.4.El	Amazonian Flooded & Swamp Forest	Tropical Flooded & Swamp Forest	Tropical Forest & Woodland	Forest & Woodland	237520	201708	-15.0773	Loss:10%	0.00600561	18.5007	Protect:>17-25%	19.4178	73		38	2736	163
Northern Amazon Floodplain Forest		https://explorer.natureserve.org/Taxon/ELEMENT_GLOBAL.2.884774	M637	N	1.A.4.El	Amazonian Flooded & Swamp Forest	Tropical Flooded & Swamp Forest	Tropical Forest & Woodland	Forest & Woodland	248847	241738	-2.85688	Loss: <10%	0.00629201	26.4035	Protect:>25-30%	26.7578	90		43	2683	223
South-Central Amazon Floodplain Forest		https://explorer.natureserve.org/Taxon/ELEMENT_GLOBAL.2.884776	M639	N	1.A.4.El	Amazonian Flooded & Swamp Forest	Tropical Flooded & Swamp Forest	Tropical Forest & Woodland	Forest & Woodland	193223	177605	-8.08259	Loss: <10%	0.00488558	20.2333	Protect:>17-25%	21.6108	58		34	2157	194
Southern Amazon Swamp Forest		https://explorer.natureserve.org/Taxon/ELEMENT_GLOBAL.2.884773	M636	N	1.A.4.El	Amazonian Flooded & Swamp Forest	Tropical Flooded & Swamp Forest	Tropical Forest & Woodland	Forest & Woodland	118925	110141	-7.38656	Loss: <10%	0.00300698	14.8673	Protect:>10-17%	15.5153	66		30	4088	343
Southwestern Amazon Floodplain Forest		https://explorer.natureserve.org/Taxon/ELEMENT_GLOBAL.2.884772	M635	N	1.A.4.El	Amazonian Flooded & Swamp Forest	Tropical Flooded & Swamp Forest	Tropical Forest & Woodland	Forest & Woodland	287817	275880	-4.14736	Loss: <10%	0.00727735	12.4297	Protect:>10-17%	12.7584	69		36	2112	172
Western Amazon Floodplain Forest		https://explorer.natureserve.org/Taxon/ELEMENT_GLOBAL.2.884770	M633	N	1.A.4.El	Amazonian Flooded & Swamp Forest	Tropical Flooded & Swamp Forest	Tropical Forest & Woodland	Forest & Woodland	123666	117713	-4.81339	Loss: <10%	0.00312685	13.4904	Protect:>10-17%	13.8167	60		15	570	77
Western Amazon Swamp Forest		https://explorer.natureserve.org/Taxon/ELEMENT_GLOBAL.2.884771	M634	N	1.A.4.El	Amazonian Flooded & Swamp Forest	Tropical Flooded & Swamp Forest	Tropical Forest & Woodland	Forest & Woodland	177540	170706	-3.84895	Loss: <10%	0.00448904	22.6714	Protect:>17-25%	23.0864	95		42	2112	194
Beni Chiquitano Swamp Forest		https://explorer.natureserve.org/Taxon/ELEMENT_GLOBAL.2.884791	M644	N	1.A.4.Em	Brazilian-Parana Flooded & Swamp Forest	Tropical Flooded & Swamp Forest	Tropical Forest & Woodland	Forest & Woodland	18451.7	17846.7	-3.27856	Loss: <10%	0.000466545	1.70256	Protect:>1-3%	1.73721				4541	414
Brazilian Atlantic Coastal Plain Swamp Forest		https://explorer.natureserve.org/Taxon/ELEMENT_GLOBAL.2.884779	M641	N	1.A.4.Em	Brazilian-Parana Flooded & Swamp Forest	Tropical Flooded & Swamp Forest	Tropical Forest & Woodland	Forest & Woodland	23774	11406.1	-52.023	Loss:50%	0.000601118	16.5013	Protect:>10-17%	27.8449	98		77	1132	97
Cerrado Floodplain Forest		https://explorer.natureserve.org/Taxon/ELEMENT_GLOBAL.2.884790	M643	N	1.A.4.Em	Brazilian-Parana Flooded & Swamp Forest	Tropical Flooded & Swamp Forest	Tropical Forest & Woodland	Forest & Woodland	213198	120793	-43.3424	Loss:40%	0.00539063	5.38017	Protect:>5-10%	7.57864	76		40	810	82
Pantanal Floodplain Forest		https://explorer.natureserve.org/Taxon/ELEMENT_GLOBAL.2.884793	M646	N	1.A.4.Em	Brazilian-Parana Flooded & Swamp Forest	Tropical Flooded & Swamp Forest	Tropical Forest & Woodland	Forest & Woodland	63150.8	52422.3	-16.9887	Loss:10%	0.00159675	0.908869	Protect:<1%	1.03398	66		40
Parana Floodplain Forest		https://explorer.natureserve.org/Taxon/ELEMENT_GLOBAL.2.884780	M642	N	1.A.4.Em	Brazilian-Parana Flooded & Swamp Forest	Tropical Flooded & Swamp Forest	Tropical Forest & Woodland	Forest & Woodland	49256.1	27582.9	-44.0011	Loss:40%	0.00124543	21.5816	Protect:>17-25%	26.3244	96		32	835	81
Caribbean Floodplain Forest		https://explorer.natureserve.org/Taxon/ELEMENT_GLOBAL.2.884751	M618	N	1.A.4.Ed	Caribbean-Central American Flooded & Swamp Forest	Tropical Flooded & Swamp Forest	Tropical Forest & Woodland	Forest & Woodland	14532.9	9511.43	-34.5524	Loss:30%	0.000367459	40.8446	Protect:>30-50%	52.8632	80.7547	68.7831	17.6471		6
Caribbean Swamp Forest		https://explorer.natureserve.org/Taxon/ELEMENT_GLOBAL.2.884750	M617	N	1.A.4.Ed	Caribbean-Central American Flooded & Swamp Forest	Tropical Flooded & Swamp Forest	Tropical Forest & Woodland	Forest & Woodland	8812.74	3402.91	-61.3865	Loss:60%	0.000222827	22.0266	Protect:>17-25%	45.6677				5805	463
Mesoamerican Coastal Plain Swamp Forest		https://explorer.natureserve.org/Taxon/ELEMENT_GLOBAL.2.884752	M619	N	1.A.4.Ed	Caribbean-Central American Flooded & Swamp Forest	Tropical Flooded & Swamp Forest	Tropical Forest & Woodland	Forest & Woodland	44703.4	29030.4	-35.0601	Loss:30%	0.00113031	30.0519	Protect:>30-50%	40.0225	50.4444	45.5319	63		3
Mesoamerican Floodplain Forest		https://explorer.natureserve.org/Taxon/ELEMENT_GLOBAL.2.884753	M620	N	1.A.4.Ed	Caribbean-Central American Flooded & Swamp Forest	Tropical Flooded & Swamp Forest	Tropical Forest & Woodland	Forest & Woodland	76062.1	56194.4	-26.1204	Loss:20%	0.0019232	27.305	Protect:>25-30%	35.0306	71.3193	65.8635	50	4	2
Northern Chaco Floodplain Forest & Woodland		https://explorer.natureserve.org/Taxon/ELEMENT_GLOBAL.2.884795	M647	N	1.A.4.En	Chaco Flooded & Swamp Forest & Woodland	Tropical Flooded & Swamp Forest	Tropical Forest & Woodland	Forest & Woodland	196096	161389	-17.6989	Loss:10%	0.00495822	2.33419	Protect:>1-3%	2.75236	98		38	1763	178
Northern Chaco Palm Swamp		https://explorer.natureserve.org/Taxon/ELEMENT_GLOBAL.2.884797	M649	N	1.A.4.En	Chaco Flooded & Swamp Forest & Woodland	Tropical Flooded & Swamp Forest	Tropical Forest & Woodland	Forest & Woodland	31149.1	22864.3	-26.5971	Loss:20%	0.000787595	3.49106	Protect:>3-5%	4.26494	88		13	2063	178
Northern Chaco Riparian Scrub & Woodland		https://explorer.natureserve.org/Taxon/ELEMENT_GLOBAL.2.884796	M648	N	1.A.4.En	Chaco Flooded & Swamp Forest & Woodland	Tropical Flooded & Swamp Forest	Tropical Forest & Woodland	Forest & Woodland	197463	145292	-26.4206	Loss:20%	0.00499278	2.38955	Protect:>1-3%	3.06385	95		20	3260	291
Southern Chaco Floodplain Forest & Woodland		https://explorer.natureserve.org/Taxon/ELEMENT_GLOBAL.2.884798	M650	N	1.A.4.En	Chaco Flooded & Swamp Forest & Woodland	Tropical Flooded & Swamp Forest	Tropical Forest & Woodland	Forest & Woodland	166.585	66.9303	-59.822	Loss:50%	4.21204e-06	3.76349	Protect:>3-5%	5.60329				1101	97
Choco-Darien Floodplain Forest		https://explorer.natureserve.org/Taxon/ELEMENT_GLOBAL.2.884756	M622	N	1.A.4.Ei	Colombian-Venezuelan Flooded & Swamp Forest	Tropical Flooded & Swamp Forest	Tropical Forest & Woodland	Forest & Woodland	4963.45	4237.34	-14.6291	Loss:10%	0.000125499	18.7259	Protect:>17-25%	20.6946	78.9474	58.3333	15	761	80
Guajiran Flooded Forest		https://explorer.natureserve.org/Taxon/ELEMENT_GLOBAL.2.884755	M621	N	1.A.4.Ei	Colombian-Venezuelan Flooded & Swamp Forest	Tropical Flooded & Swamp Forest	Tropical Forest & Woodland	Forest & Woodland	41912.4	17880.4	-57.3386	Loss:50%	0.00105974	9.33824	Protect:>5-10%	13.5057	85		24	747	85
Guayaquil Flooded & Swamp Forest		https://explorer.natureserve.org/Taxon/ELEMENT_GLOBAL.2.884759	M625	N	1.A.4.Ei	Colombian-Venezuelan Flooded & Swamp Forest	Tropical Flooded & Swamp Forest	Tropical Forest & Woodland	Forest & Woodland	8792.84	4484.22	-49.0015	Loss:40%	0.000222324	0.00248725	Protect:<1%	0.0037933	77		19	2453	243
Llanos Flooded & Swamp Forest		https://explorer.natureserve.org/Taxon/ELEMENT_GLOBAL.2.884758	M624	N	1.A.4.Ei	Colombian-Venezuelan Flooded & Swamp Forest	Tropical Flooded & Swamp Forest	Tropical Forest & Woodland	Forest & Woodland	53084.4	29776.8	-43.9067	Loss:40%	0.00134222	5.49758	Protect:>5-10%	5.46692	100		44		31
Guianan Riparian Forest		https://explorer.natureserve.org/Taxon/ELEMENT_GLOBAL.2.884761	M626	N	1.A.4.Ej	Guianan Flooded & Swamp Forest	Tropical Flooded & Swamp Forest	Tropical Forest & Woodland	Forest & Woodland	43143.2	41515.9	-3.77197	Loss: <10%	0.00109086	38.1475	Protect:>30-50%	38.5067	44		48	1064	82
Guianan Swamp Forest		https://explorer.natureserve.org/Taxon/ELEMENT_GLOBAL.2.884762	M627	N	1.A.4.Ej	Guianan Flooded & Swamp Forest	Tropical Flooded & Swamp Forest	Tropical Forest & Woodland	Forest & Woodland	103651	96673.9	-6.73151	Loss: <10%	0.00262079	22.1581	Protect:>17-25%	23.0397	97		50	3014	310
Orinoco Delta Swamp Forest		https://explorer.natureserve.org/Taxon/ELEMENT_GLOBAL.2.884763	M628	N	1.A.4.Ej	Guianan Flooded & Swamp Forest	Tropical Flooded & Swamp Forest	Tropical Forest & Woodland	Forest & Woodland	59303	54728.9	-7.71315	Loss: <10%	0.00149946	22.0824	Protect:>17-25%	22.955	98.4848	98.3871	95.5556	3245	324
Bolivian-Tucuman Dry Valley Riparian Forest		https://explorer.natureserve.org/Taxon/ELEMENT_GLOBAL.2.884767	M631	N	1.A.4.Ek	Tropical Andean Riparian & Flooded Forest	Tropical Flooded & Swamp Forest	Tropical Forest & Woodland	Forest & Woodland	12085.8	8482.04	-29.8182	Loss:20%	0.000305586	2.40497	Protect:>1-3%	2.77521	96		58	1324	221
Central Andean Riparian Forest		https://explorer.natureserve.org/Taxon/ELEMENT_GLOBAL.2.884766	M630	N	1.A.4.Ek	Tropical Andean Riparian & Flooded Forest	Tropical Flooded & Swamp Forest	Tropical Forest & Woodland	Forest & Woodland	10960.4	9259.06	-15.5222	Loss:10%	0.000277129	5.97659	Protect:>5-10%	6.87179	97		66	691	82
Eastern Subandean Ridge Flooded Forest		https://explorer.natureserve.org/Taxon/ELEMENT_GLOBAL.2.884768	M632	N	1.A.4.Ek	Tropical Andean Riparian & Flooded Forest	Tropical Flooded & Swamp Forest	Tropical Forest & Woodland	Forest & Woodland	3107.69	2841.05	-8.58012	Loss: <10%	7.8577e-05	27.9822	Protect:>25-30%	29.8808	89		85	1139	163
Northern Andean Riparian Forest		https://explorer.natureserve.org/Taxon/ELEMENT_GLOBAL.2.884765	M629	N	1.A.4.Ek	Tropical Andean Riparian & Flooded Forest	Tropical Flooded & Swamp Forest	Tropical Forest & Woodland	Forest & Woodland	16480.9	11033.3	-33.0541	Loss:30%	0.000416715	11.2183	Protect:>10-17%	14.3217	99		45	2039	193
Central Amazon Humid Forest		https://explorer.natureserve.org/Taxon/ELEMENT_GLOBAL.2.884670	M593	N	1.A.2.Ej	Amazonian Lowland Humid Forest	Tropical Lowland Humid Forest	Tropical Forest & Woodland	Forest & Woodland	1.19597e+06	1.03835e+06	-13.1786	Loss:10%	0.0302396	21.5134	Protect:>17-25%	23.6795	72		33	3803	273
Northern Amazon Humid Forest		https://explorer.natureserve.org/Taxon/ELEMENT_GLOBAL.2.884669	M592	N	1.A.2.Ej	Amazonian Lowland Humid Forest	Tropical Lowland Humid Forest	Tropical Forest & Woodland	Forest & Woodland	611409	602086	-1.52484	Loss: <10%	0.0154593	37.5166	Protect:>30-50%	37.7642	78		43	2103	178
Southwestern Amazon Lowland Humid Forest		https://explorer.natureserve.org/Taxon/ELEMENT_GLOBAL.2.884667	M590	N	1.A.2.Ej	Amazonian Lowland Humid Forest	Tropical Lowland Humid Forest	Tropical Forest & Woodland	Forest & Woodland	1.00125e+06	950919	-5.02646	Loss: <10%	0.0253162	23.55	Protect:>17-25%	24.5698	98		50	1110	128
Southwestern Amazon Subandean Humid Forest		https://explorer.natureserve.org/Taxon/ELEMENT_GLOBAL.2.884668	M591	N	1.A.2.Ej	Amazonian Lowland Humid Forest	Tropical Lowland Humid Forest	Tropical Forest & Woodland	Forest & Woodland	94304.9	89571.8	-5.0189	Loss: <10%	0.00238447	24.2665	Protect:>17-25%	25.1439	98		46	3379	291
Western Amazon Lowland Humid Forest		https://explorer.natureserve.org/Taxon/ELEMENT_GLOBAL.2.884665	M588	N	1.A.2.Ej	Amazonian Lowland Humid Forest	Tropical Lowland Humid Forest	Tropical Forest & Woodland	Forest & Woodland	383608	367201	-4.27698	Loss: <10%	0.00969941	14.2317	Protect:>10-17%	14.6816	76		55	2090	178
Western Amazon Subandean Humid Forest		https://explorer.natureserve.org/Taxon/ELEMENT_GLOBAL.2.884666	M589	N	1.A.2.Ej	Amazonian Lowland Humid Forest	Tropical Lowland Humid Forest	Tropical Forest & Woodland	Forest & Woodland	42856.1	39003.8	-8.9888	Loss: <10%	0.0010836	17.4207	Protect:>17-25%	18.6976	98		42	5841	470
Brazilian Atlantic Humid Forest		https://explorer.natureserve.org/Taxon/ELEMENT_GLOBAL.2.884673	M595	N	1.A.2.Ek	Brazilian-Parana Lowland Humid Forest	Tropical Lowland Humid Forest	Tropical Forest & Woodland	Forest & Woodland	152362	63534.4	-58.3003	Loss:50%	0.00385241	9.14651	Protect:>5-10%	16.0272	64		64	2655	194
Cerrado Humid Forest		https://explorer.natureserve.org/Taxon/ELEMENT_GLOBAL.2.884675	M597	N	1.A.2.Ek	Brazilian-Parana Lowland Humid Forest	Tropical Lowland Humid Forest	Tropical Forest & Woodland	Forest & Woodland	391931	201587	-48.5658	Loss:40%	0.00990984	5.39534	Protect:>5-10%	6.92465	98		34	1089	97
Parana Humid Forest		https://explorer.natureserve.org/Taxon/ELEMENT_GLOBAL.2.884674	M596	N	1.A.2.Ek	Brazilian-Parana Lowland Humid Forest	Tropical Lowland Humid Forest	Tropical Forest & Woodland	Forest & Woodland	130268	43194.7	-66.8416	Loss:60%	0.00329378	4.80526	Protect:>3-5%	12.2658	97		61	2612	259
Caribbean Lowland Humid Forest		https://explorer.natureserve.org/Taxon/ELEMENT_GLOBAL.2.860413	M281	N	1.A.2.Eg	Caribbean-Mesoamerican Lowland Humid Forest	Tropical Lowland Humid Forest	Tropical Forest & Woodland	Forest & Woodland	77428.9	53228.6	-31.2548	Loss:30%	0.00195776	24.3394	Protect:>17-25%	32.3043	77.5891	65.142	41.1594		2
Mesoamerican Lowland Humid Forest		https://explorer.natureserve.org/Taxon/ELEMENT_GLOBAL.2.884651	M578	N	1.A.2.Eg	Caribbean-Mesoamerican Lowland Humid Forest	Tropical Lowland Humid Forest	Tropical Forest & Woodland	Forest & Woodland	271794	215405	-20.7469	Loss:20%	0.00687221	37.2133	Protect:>30-50%	43.2599	62.7451	57.5626	35.4281	3447	324
Mesoamerican Submontane Humid Forest		https://explorer.natureserve.org/Taxon/ELEMENT_GLOBAL.2.897991	M873	N	1.A.2.Eg	Caribbean-Mesoamerican Lowland Humid Forest	Tropical Lowland Humid Forest	Tropical Forest & Woodland	Forest & Woodland	24262	21758.5	-10.3188	Loss:10%	0.000613457	44.1678	Protect:>30-50%	47.586	93.0348	84.8168	25.9615	3989	356
Catatumbo Magdalena Humid Forest		https://explorer.natureserve.org/Taxon/ELEMENT_GLOBAL.2.884654	M580	N	1.A.2.Eh	Colombian-Venezuelan Lowland Humid Forest	Tropical Lowland Humid Forest	Tropical Forest & Woodland	Forest & Woodland	56574	33036.9	-41.6041	Loss:40%	0.00143046	8.00762	Protect:>5-10%	10.2827	98		21	858	81
Choco-Darien Humid Forest		https://explorer.natureserve.org/Taxon/ELEMENT_GLOBAL.2.884656	M581	N	1.A.2.Eh	Colombian-Venezuelan Lowland Humid Forest	Tropical Lowland Humid Forest	Tropical Forest & Woodland	Forest & Woodland	71969	64708.3	-10.0887	Loss:10%	0.00181971	18.7468	Protect:>17-25%	20.1139	91.4414	90.3226	77.7778	931	81
Guajiran Humid Forest		https://explorer.natureserve.org/Taxon/ELEMENT_GLOBAL.2.884653	M579	N	1.A.2.Eh	Colombian-Venezuelan Lowland Humid Forest	Tropical Lowland Humid Forest	Tropical Forest & Woodland	Forest & Woodland	22569.1	15864.1	-29.7089	Loss:20%	0.000570653	25.204	Protect:>25-30%	29.3168	88		31	901	102
Llanos Humid Forest		https://explorer.natureserve.org/Taxon/ELEMENT_GLOBAL.2.884658	M583	N	1.A.2.Eh	Colombian-Venezuelan Lowland Humid Forest	Tropical Lowland Humid Forest	Tropical Forest & Woodland	Forest & Woodland	67724.8	36718.7	-45.7826	Loss:40%	0.0017124	7.63119	Protect:>5-10%	7.78934	94		44	571	379
Western Ecuadorian Humid Forest		https://explorer.natureserve.org/Taxon/ELEMENT_GLOBAL.2.884657	M582	N	1.A.2.Eh	Colombian-Venezuelan Lowland Humid Forest	Tropical Lowland Humid Forest	Tropical Forest & Woodland	Forest & Woodland	25284	10791.9	-57.3171	Loss:50%	0.000639297	0.0367134	Protect:<1%	0.0805352	88		62	1512	192
Central Guianan Humid Forest		https://explorer.natureserve.org/Taxon/ELEMENT_GLOBAL.2.884661	M585	N	1.A.2.Ei	Guianan Lowland Humid Forest	Tropical Lowland Humid Forest	Tropical Forest & Woodland	Forest & Woodland	123409	119274	-3.35071	Loss: <10%	0.00312036	48.5245	Protect:>30-50%	48.9601	99		36	1122	97
Eastern Guianan Humid Forest		https://explorer.natureserve.org/Taxon/ELEMENT_GLOBAL.2.884662	M586	N	1.A.2.Ei	Guianan Lowland Humid Forest	Tropical Lowland Humid Forest	Tropical Forest & Woodland	Forest & Woodland	323440	316664	-2.09504	Loss: <10%	0.00817808	30.5395	Protect:>30-50%	30.8641	89		52	1988	124
Orinoquian Humid Forest		https://explorer.natureserve.org/Taxon/ELEMENT_GLOBAL.2.884663	M587	N	1.A.2.Ei	Guianan Lowland Humid Forest	Tropical Lowland Humid Forest	Tropical Forest & Woodland	Forest & Woodland	85076.6	74626.5	-12.2831	Loss:10%	0.00215113	22.0123	Protect:>17-25%	23.8542	100	100	100	3744	355
Western Guianan Humid Forest		https://explorer.natureserve.org/Taxon/ELEMENT_GLOBAL.2.884660	M584	N	1.A.2.Ei	Guianan Lowland Humid Forest	Tropical Lowland Humid Forest	Tropical Forest & Woodland	Forest & Woodland	71244.6	69516.9	-2.42502	Loss: <10%	0.0018014	27.7922	Protect:>25-30%	28.1261	96		36	2627	241
Brazilian Atlantic Montane Humid Forest		https://explorer.natureserve.org/Taxon/ELEMENT_GLOBAL.2.884749	M616	N	1.A.3.Ek	Brazilian-Parana Montane Humid Forest	Tropical Montane Humid Forest	Tropical Forest & Woodland	Forest & Woodland	356774	155507	-56.4129	Loss:50%	0.00902091	6.48838	Protect:>5-10%	11.645	45		46	2068	243
Caribbean Montane Humid Forest		https://explorer.natureserve.org/Taxon/ELEMENT_GLOBAL.2.884677	M598	N	1.A.3.Eg	Caribbean-Mesoamerican Montane Humid Forest	Tropical Montane Humid Forest	Tropical Forest & Woodland	Forest & Woodland	23715.9	20594.2	-13.1628	Loss:10%	0.000599648	66.7324	Protect:>50-70%	74.2896	96.5812	93.5484	85.7633	2999	233
Mesoamerican Montane Humid Forest		https://explorer.natureserve.org/Taxon/ELEMENT_GLOBAL.2.884679	M600	N	1.A.3.Eg	Caribbean-Mesoamerican Montane Humid Forest	Tropical Montane Humid Forest	Tropical Forest & Woodland	Forest & Woodland	53480.3	48693.5	-8.95063	Loss: <10%	0.00135223	24.2001	Protect:>17-25%	25.2824	98.9177	96.9767	69.7095		8
Mesoamerican Montane Pine-Oak Forest		https://explorer.natureserve.org/Taxon/ELEMENT_GLOBAL.2.884680	M601	N	1.A.3.Eg	Caribbean-Mesoamerican Montane Humid Forest	Tropical Montane Humid Forest	Tropical Forest & Woodland	Forest & Woodland	101793	83195.1	-18.2702	Loss:10%	0.0025738	17.2877	Protect:>17-25%	19.033	86.2179	78.3784	45.7895		6
Southern Mesoamerican Montane Humid Forest		https://explorer.natureserve.org/Taxon/ELEMENT_GLOBAL.2.884681	M602	N	1.A.3.Eg	Caribbean-Mesoamerican Montane Humid Forest	Tropical Montane Humid Forest	Tropical Forest & Woodland	Forest & Woodland	17450	16225.9	-7.01488	Loss: <10%	0.000441218	73.3132	Protect:>70%	77.9584	46.4029	43.7288	40.2516		4
Central Guianan Montane Humid Forest		https://explorer.natureserve.org/Taxon/ELEMENT_GLOBAL.2.884683	M603	N	1.A.3.Eh	Guianan Montane Humid Forest	Tropical Montane Humid Forest	Tropical Forest & Woodland	Forest & Woodland	148212	145455	-1.86035	Loss: <10%	0.00374749	58.8177	Protect:>50-70%	58.9868	89		48		2
Eastern Guianan Montane Humid Forest		https://explorer.natureserve.org/Taxon/ELEMENT_GLOBAL.2.884684	M604	N	1.A.3.Eh	Guianan Montane Humid Forest	Tropical Montane Humid Forest	Tropical Forest & Woodland	Forest & Woodland	40525.1	39543.5	-2.4223	Loss: <10%	0.00102466	40.3056	Protect:>30-50%	40.7916	56		38	5300	521
Bolivian-Tucuman Lower Montane Humid Forest		https://explorer.natureserve.org/Taxon/ELEMENT_GLOBAL.2.884742	M613	N	1.A.3.Ej	Tropical Andean Montane Humid Forest	Tropical Montane Humid Forest	Tropical Forest & Woodland	Forest & Woodland	21767.1	16778.4	-22.9186	Loss:20%	0.000550375	4.14863	Protect:>3-5%	4.67744	100		58	2944	341
Bolivian-Tucuman Montane & Upper Montane Humid Forest		https://explorer.natureserve.org/Taxon/ELEMENT_GLOBAL.2.884707	M612	N	1.A.3.Ej	Tropical Andean Montane Humid Forest	Tropical Montane Humid Forest	Tropical Forest & Woodland	Forest & Woodland	23963	19478.4	-18.7146	Loss:10%	0.000605896	5.14696	Protect:>5-10%	5.23254	83		54	1970	178
Central Andean (Yungas) Lower Montane Humid Forest		https://explorer.natureserve.org/Taxon/ELEMENT_GLOBAL.2.884703	M611	N	1.A.3.Ej	Tropical Andean Montane Humid Forest	Tropical Montane Humid Forest	Tropical Forest & Woodland	Forest & Woodland	34848.9	33011.1	-5.27349	Loss: <10%	0.000881143	21.3753	Protect:>17-25%	22.2845	77		32	5292	559
Central Andean (Yungas) Montane & Upper Montane Humid Forest		https://explorer.natureserve.org/Taxon/ELEMENT_GLOBAL.2.884699	M610	N	1.A.3.Ej	Tropical Andean Montane Humid Forest	Tropical Montane Humid Forest	Tropical Forest & Woodland	Forest & Woodland	76733	68611.8	-10.5837	Loss:10%	0.00194017	10.0313	Protect:>10-17%	10.8178	94		63	833	81
Eastern Subandean Ridge Montane Humid Forest		https://explorer.natureserve.org/Taxon/ELEMENT_GLOBAL.2.884746	M615	N	1.A.3.Ej	Tropical Andean Montane Humid Forest	Tropical Montane Humid Forest	Tropical Forest & Woodland	Forest & Woodland	13767.2	12089.3	-12.1875	Loss:10%	0.000348098	7.45636	Protect:>5-10%	7.73331	100		66	1154	132
Moist Puna Humid Forest		https://explorer.natureserve.org/Taxon/ELEMENT_GLOBAL.2.884747	M614	N	1.A.3.Ej	Tropical Andean Montane Humid Forest	Tropical Montane Humid Forest	Tropical Forest & Woodland	Forest & Woodland	28864.1	26151.7	-9.39726	Loss: <10%	0.00072982	6.69364	Protect:>5-10%	7.19915	88		38	1636	163
Northern Andean Lower Montane Humid Forest		https://explorer.natureserve.org/Taxon/ELEMENT_GLOBAL.2.884691	M607	N	1.A.3.Ej	Tropical Andean Montane Humid Forest	Tropical Montane Humid Forest	Tropical Forest & Woodland	Forest & Woodland	116980	91022.4	-22.1898	Loss:20%	0.0029578	14.6812	Protect:>10-17%	16.175	99		42	4248	489
Northern Andean Montane & Upper Montane Humid Forest		https://explorer.natureserve.org/Taxon/ELEMENT_GLOBAL.2.884690	M606	N	1.A.3.Ej	Tropical Andean Montane Humid Forest	Tropical Montane Humid Forest	Tropical Forest & Woodland	Forest & Woodland	127226	90349.3	-28.9853	Loss:20%	0.00321688	19.2661	Protect:>17-25%	23.3834	82		59	1482	167
Northern Andean Venezuelan Coastal Ridge Forest		https://explorer.natureserve.org/Taxon/ELEMENT_GLOBAL.2.884698	M609	N	1.A.3.Ej	Tropical Andean Montane Humid Forest	Tropical Montane Humid Forest	Tropical Forest & Woodland	Forest & Woodland	4866.48	4458.32	-8.38715	Loss: <10%	0.000123047	56.4546	Protect:>50-70%	57.6114	79		63	2116	194
Eastern North American Cliff & Rock Vegetation		https://explorer.natureserve.org/Taxon/ELEMENT_GLOBAL.2.860501	M111	N	6.B.1.Na	Eastern North American Temperate Cliff, Scree & Rock Vegetation	Temperate & Boreal Cliff, Scree & Other Rock Vegetation	Temperate & Boreal Open Rock Vegetation	Open Rock Vegetation	11099.4	10200.9	-8.09448	Loss: <10%	0.000280644	51.9634	Protect:>50-70%	53.5549					1
Great Plains Badlands Vegetation		https://explorer.natureserve.org/Taxon/ELEMENT_GLOBAL.2.860626	M115	N	6.B.1.Na	Eastern North American Temperate Cliff, Scree & Rock Vegetation	Temperate & Boreal Cliff, Scree & Other Rock Vegetation	Temperate & Boreal Open Rock Vegetation	Open Rock Vegetation	40465	27157.9	-32.8853	Loss:30%	0.00102314	40.7056	Protect:>30-50%	45.0718	90.7143	89.5735	51.2111		78
Great Plains Cliff, Scree & Rock Vegetation		https://explorer.natureserve.org/Taxon/ELEMENT_GLOBAL.2.860694	M116	N	6.B.1.Na	Eastern North American Temperate Cliff, Scree & Rock Vegetation	Temperate & Boreal Cliff, Scree & Other Rock Vegetation	Temperate & Boreal Open Rock Vegetation	Open Rock Vegetation	7169.54	2620.33	-63.452	Loss:60%	0.00018128	7.71682	Protect:>5-10%	18.2715	73.3333	57.8947	9.589		1
Western North American Cliff, Scree & Rock Vegetation		https://explorer.natureserve.org/Taxon/ELEMENT_GLOBAL.2.932947	M887	N	6.B.1.Nb	Western North American Temperate Cliff, Scree & Rock Vegetation	Temperate & Boreal Cliff, Scree & Other Rock Vegetation	Temperate & Boreal Open Rock Vegetation	Open Rock Vegetation	45969.7	18939.3	-58.8005	Loss:50%	0.00116233	113.972	Protect:>70%	123.814	79.2969	72.2022	20.0345		3
Brazilian-Parana Cliff, Scree & Rock Vegetation		https://explorer.natureserve.org/Taxon/ELEMENT_GLOBAL.2.889358	M867	N	6.A.1.Ed	Brazilian-Parana Cliff, Scree & Rock Vegetation	Tropical Cliff, Scree & Other Rock Vegetation	Tropical Open Rock Vegetation	Open Rock Vegetation	25979.6	14738.6	-43.2684	Loss:40%	0.000656886	2.58799	Protect:>1-3%	3.38385	94		81	880	82
Tepuyan Cliff, Scree & Rock Vegetation		https://explorer.natureserve.org/Taxon/ELEMENT_GLOBAL.2.886541	M851	N	6.A.1.Eg	Guianan Montane Cliff, Scree & Rock Vegetation	Tropical Cliff, Scree & Other Rock Vegetation	Tropical Open Rock Vegetation	Open Rock Vegetation	1096.66	1080.52	-1.47204	Loss: <10%	2.77287e-05	75.5011	Protect:>70%	75.7333	89		60	1515	163
Bolivian-Tucuman Cliff, Scree & Rock Vegetation		https://explorer.natureserve.org/Taxon/ELEMENT_GLOBAL.2.886545	M855	N	6.A.1.Eh	Tropical Andean Cliff, Scree & Rock Vegetation	Tropical Cliff, Scree & Other Rock Vegetation	Tropical Open Rock Vegetation	Open Rock Vegetation	1887.52	1100.79	-41.6806	Loss:40%	4.77253e-05	3.52749	Protect:>3-5%	4.961	22		34	681	81
Moist Puna Cliff, Scree & Rock Vegetation		https://explorer.natureserve.org/Taxon/ELEMENT_GLOBAL.2.886546	M856	N	6.A.1.Eh	Tropical Andean Cliff, Scree & Rock Vegetation	Tropical Cliff, Scree & Other Rock Vegetation	Tropical Open Rock Vegetation	Open Rock Vegetation	485.919	440.381	-9.37156	Loss: <10%	1.22863e-05	1.01684	Protect:>1-3%	1.11279				1245	163
Northern Andean Cliff, Scree & Rock Vegetation		https://explorer.natureserve.org/Taxon/ELEMENT_GLOBAL.2.886543	M853	N	6.A.1.Eh	Tropical Andean Cliff, Scree & Rock Vegetation	Tropical Cliff, Scree & Other Rock Vegetation	Tropical Open Rock Vegetation	Open Rock Vegetation	9973.33	6395.81	-35.8709	Loss:30%	0.000252172	13.4378	Protect:>10-17%	16.4662	69		34	547	81
Eastern North American Alpine Tundra		https://explorer.natureserve.org/Taxon/ELEMENT_GLOBAL.2.860690	M131	N	4.B.1.Na	Eastern North American Alpine Tundra	Temperate & Boreal Alpine Tundra	Temperate to Polar Alpine & Tundra Vegetation	Polar & High Montane Scrub, Grassland & Barrens	454.418	437.91	-3.63273	Loss: <10%	1.14898e-05	258.147	Protect:>70%	264.421					12
Magellanian Montane Tundra		https://explorer.natureserve.org/Taxon/ELEMENT_GLOBAL.2.885157	M796	N	4.B.1.Eh	Magellanian High Montane Tundra	Temperate & Boreal Alpine Tundra	Temperate to Polar Alpine & Tundra Vegetation	Polar & High Montane Scrub, Grassland & Barrens	118312	113767	-3.84129	Loss: <10%	0.00299147	57.8935	Protect:>50-70%	58.6276	100		66	875	81
Southern Andean Alpine Tundra		https://explorer.natureserve.org/Taxon/ELEMENT_GLOBAL.2.885155	M795	N	4.B.1.Eg	Southern Andean High Montane Tundra	Temperate & Boreal Alpine Tundra	Temperate to Polar Alpine & Tundra Vegetation	Polar & High Montane Scrub, Grassland & Barrens	57460.7	55519.5	-3.37836	Loss: <10%	0.00145288	16.5609	Protect:>10-17%	16.7769	99		56	9018	794
Rocky Mountain-Sierran Alpine Tundra		https://explorer.natureserve.org/Taxon/ELEMENT_GLOBAL.2.860541	M099	N	4.B.1.Nb	Western North American Alpine Tundra	Temperate & Boreal Alpine Tundra	Temperate to Polar Alpine & Tundra Vegetation	Polar & High Montane Scrub, Grassland & Barrens	37797.5	46509.1	23.048	Loss: <10%	0.000955698	180.141	Protect:>70%	181.945	98.3842	98.1584	75.2834		1
Vancouverian Alpine Tundra		https://explorer.natureserve.org/Taxon/ELEMENT_GLOBAL.2.860619	M101	N	4.B.1.Nb	Western North American Alpine Tundra	Temperate & Boreal Alpine Tundra	Temperate to Polar Alpine & Tundra Vegetation	Polar & High Montane Scrub, Grassland & Barrens	22355.4	21152.1	-5.38282	Loss: <10%	0.00056525	80.6339	Protect:>70%	72.9613	50	47.619	6.1224		38
High Andean Moist Puna Bunch Grassland		https://explorer.natureserve.org/Taxon/ELEMENT_GLOBAL.2.885152	M793	N	4.A.1.Eg	Tropical & Mediterranean Andean High Montane Scrub & Grassland	Tropical High Montane Scrub & Grassland	Tropical High Montane Scrub & Grassland	Polar & High Montane Scrub, Grassland & Barrens	100594	84631.4	-15.8688	Loss:10%	0.0025435	4.59962	Protect:>3-5%	5.2942	88		65	2489	312
High Andean Xeric Puna Bunch Grassland		https://explorer.natureserve.org/Taxon/ELEMENT_GLOBAL.2.885153	M794	N	4.A.1.Eg	Tropical & Mediterranean Andean High Montane Scrub & Grassland	Tropical High Montane Scrub & Grassland	Tropical High Montane Scrub & Grassland	Polar & High Montane Scrub, Grassland & Barrens	190495	184002	-3.40815	Loss: <10%	0.0048166	10.7602	Protect:>10-17%	10.9796	53		40	3153	332
High Northern Andean Super-Paramo		https://explorer.natureserve.org/Taxon/ELEMENT_GLOBAL.2.885151	M792	N	4.A.1.Eg	Tropical & Mediterranean Andean High Montane Scrub & Grassland	Tropical High Montane Scrub & Grassland	Tropical High Montane Scrub & Grassland	Polar & High Montane Scrub, Grassland & Barrens	4256.51	3638.88	-14.5103	Loss:10%	0.000107624	21.3975	Protect:>17-25%	24.1216	61		59	4696	388
Californian Chaparral		https://explorer.natureserve.org/Taxon/ELEMENT_GLOBAL.2.835950	M043	N	2.B.1.Na	Californian Scrub & Grassland	Mediterranean Scrub & Grassland	Temperate & Boreal Grassland & Shrubland	Shrub & Herb Vegetation	69476.9	72604.8	4.50206	Loss: <10%	0.0017567	27.2882	Protect:>25-30%	28.7139	95.3936	94.0171	67.9868		7
Chaco Serrano Scrub & Grassland		https://explorer.natureserve.org/Taxon/ELEMENT_GLOBAL.2.885079	M744	N	2.B.1.Ej	Chaco-Espinal Scrub & Grassland	Mediterranean Scrub & Grassland	Temperate & Boreal Grassland & Shrubland	Shrub & Herb Vegetation	83512.9	65712.9	-21.3141	Loss:20%	0.0021116	5.70434	Protect:>5-10%	5.49369	100		71	2254	247
Monte Scrub & Grassland		https://explorer.natureserve.org/Taxon/ELEMENT_GLOBAL.2.885080	M745	N	2.B.1.Ej	Chaco-Espinal Scrub & Grassland	Mediterranean Scrub & Grassland	Temperate & Boreal Grassland & Shrubland	Shrub & Herb Vegetation	115521	105166	-8.96392	Loss: <10%	0.00292091	5.78034	Protect:>5-10%	5.77973	90		60	2536	259
Central Chilean Coastal Scrub		https://explorer.natureserve.org/Taxon/ELEMENT_GLOBAL.2.885075	M741	N	2.B.1.Ei	Chilean Mediterranean Scrub, Grassland & Forb Meadow	Mediterranean Scrub & Grassland	Temperate & Boreal Grassland & Shrubland	Shrub & Herb Vegetation	16464.5	11004.1	-33.1644	Loss:30%	0.0004163	2.1161	Protect:>1-3%	3.08648	100		70	902	92
Central Chilean Interior Scrub		https://explorer.natureserve.org/Taxon/ELEMENT_GLOBAL.2.885076	M742	N	2.B.1.Ei	Chilean Mediterranean Scrub, Grassland & Forb Meadow	Mediterranean Scrub & Grassland	Temperate & Boreal Grassland & Shrubland	Shrub & Herb Vegetation	13964.6	10875.8	-22.1188	Loss:20%	0.00035309	0.416062	Protect:<1%	0.494827	98		36	2199	243
Southern Andean Mediterranean Montane Scrub & Forb Meadow		https://explorer.natureserve.org/Taxon/ELEMENT_GLOBAL.2.885077	M743	N	2.B.1.Ei	Chilean Mediterranean Scrub, Grassland & Forb Meadow	Mediterranean Scrub & Grassland	Temperate & Boreal Grassland & Shrubland	Shrub & Herb Vegetation	49392.2	45588.7	-7.7006	Loss: <10%	0.00124887	7.63204	Protect:>5-10%	7.75099	100		48	899	83
Central Lowlands Tallgrass Prairie		https://explorer.natureserve.org/Taxon/ELEMENT_GLOBAL.2.860688	M054	N	2.B.2.Nb	Central North American Grassland & Shrubland	Temperate Grassland & Shrubland	Temperate & Boreal Grassland & Shrubland	Shrub & Herb Vegetation	1.04836e+06	89295.8	-91.4823	Loss:90%	0.0265074	2.99783	Protect:>1-3%	5.75449	89.8238	85.524	55.9137		2
Great Plains Comanchian Scrub & Open Vegetation		https://explorer.natureserve.org/Taxon/ELEMENT_GLOBAL.2.838450	M158	N	2.B.2.Nb	Central North American Grassland & Shrubland	Temperate Grassland & Shrubland	Temperate & Boreal Grassland & Shrubland	Shrub & Herb Vegetation	25047.7	23229.2	-7.25995	Loss: <10%	0.000633323	3.93554	Protect:>3-5%	3.73186	95.8968	92.7694	62.0623		10
Great Plains Mixedgrass & Fescue Prairie		https://explorer.natureserve.org/Taxon/ELEMENT_GLOBAL.2.860481	M051	N	2.B.2.Nb	Central North American Grassland & Shrubland	Temperate Grassland & Shrubland	Temperate & Boreal Grassland & Shrubland	Shrub & Herb Vegetation	2.21133e+06	760628	-65.6032	Loss:60%	0.0559128	8.564	Protect:>5-10%	13.9675	92.3437	89.3908	75.2391		4
Great Plains Sand Grassland & Shrubland		https://explorer.natureserve.org/Taxon/ELEMENT_GLOBAL.2.860480	M052	N	2.B.2.Nb	Central North American Grassland & Shrubland	Temperate Grassland & Shrubland	Temperate & Boreal Grassland & Shrubland	Shrub & Herb Vegetation	280476	219907	-21.5948	Loss:20%	0.00709173	3.17746	Protect:>3-5%	4.01373	93.1302	88.7297	69.9485		6
Western Great Plains Shortgrass Prairie		https://explorer.natureserve.org/Taxon/ELEMENT_GLOBAL.2.860672	M053	N	2.B.2.Nb	Central North American Grassland & Shrubland	Temperate Grassland & Shrubland	Temperate & Boreal Grassland & Shrubland	Shrub & Herb Vegetation	412175	344190	-16.4943	Loss:10%	0.0104217	1.82549	Protect:>1-3%	2.22266	92.2854	89.3896	71.5884		2
Appalachian Rocky Felsic & Mafic Scrub & Grassland		https://explorer.natureserve.org/Taxon/ELEMENT_GLOBAL.2.877355	M506	N	2.B.2.Nc	Eastern North American Grassland & Shrubland	Temperate Grassland & Shrubland	Temperate & Boreal Grassland & Shrubland	Shrub & Herb Vegetation	4226.98	4085.83	-3.33947	Loss: <10%	0.000106878	100.699	Protect:>70%	103.061					1
Central Interior Acidic Scrub & Grassland		https://explorer.natureserve.org/Taxon/ELEMENT_GLOBAL.2.877363	M509	N	2.B.2.Nc	Eastern North American Grassland & Shrubland	Temperate Grassland & Shrubland	Temperate & Boreal Grassland & Shrubland	Shrub & Herb Vegetation	1506.32	286.448	-80.9836	Loss:80%	3.80869e-05	3.49996	Protect:>3-5%	110.376					14
Central Interior Calcareous Scrub & Grassland		https://explorer.natureserve.org/Taxon/ELEMENT_GLOBAL.2.877361	M508	N	2.B.2.Nc	Eastern North American Grassland & Shrubland	Temperate Grassland & Shrubland	Temperate & Boreal Grassland & Shrubland	Shrub & Herb Vegetation	21224	7186.37	-66.1404	Loss:60%	0.000536643	6.78746	Protect:>5-10%	17.6438	90.625	73.5294	16.6667		2
Laurentian-Acadian Acidic Rocky Scrub & Grassland		https://explorer.natureserve.org/Taxon/ELEMENT_GLOBAL.2.877354	M505	N	2.B.2.Nc	Eastern North American Grassland & Shrubland	Temperate Grassland & Shrubland	Temperate & Boreal Grassland & Shrubland	Shrub & Herb Vegetation	65.9988	50.4954	-23.4904	Loss:20%	1.66876e-06	26.2884	Protect:>25-30%	31.8993					14
Laurentian-Acadian Calcareous Scrub & Grassland		https://explorer.natureserve.org/Taxon/ELEMENT_GLOBAL.2.877358	M507	N	2.B.2.Nc	Eastern North American Grassland & Shrubland	Temperate Grassland & Shrubland	Temperate & Boreal Grassland & Shrubland	Shrub & Herb Vegetation	1780.4	1532.33	-13.9334	Loss:10%	4.50169e-05	76.9665	Protect:>70%	86.1468					7
Humid Pampa Grassland & Shrubland		https://explorer.natureserve.org/Taxon/ELEMENT_GLOBAL.2.885085	M748	N	2.B.2.Ek	Pampean Grassland & Shrubland	Temperate Grassland & Shrubland	Temperate & Boreal Grassland & Shrubland	Shrub & Herb Vegetation	777523	97285.2	-87.4878	Loss:80%	0.0196594	1.02707	Protect:>1-3%	2.46689	100		73	1941	179
Semi-Arid Pampa Grassland & Shrubland		https://explorer.natureserve.org/Taxon/ELEMENT_GLOBAL.2.860491	M392	N	2.B.2.Ek	Pampean Grassland & Shrubland	Temperate Grassland & Shrubland	Temperate & Boreal Grassland & Shrubland	Shrub & Herb Vegetation	195511	104327	-46.6388	Loss:40%	0.00494342	2.41301	Protect:>1-3%	2.34312	99		30	1091	97
Patagonian Dry Grassland & Shrubland		https://explorer.natureserve.org/Taxon/ELEMENT_GLOBAL.2.885086	M749	N	2.B.2.Eo	Patagonian Grassland & Shrubland	Temperate Grassland & Shrubland	Temperate & Boreal Grassland & Shrubland	Shrub & Herb Vegetation	475070	464941	-2.13205	Loss: <10%	0.012012	5.04568	Protect:>5-10%	5.05254	96		68	9407	972
Patagonian Mesic Grassland & Shrubland		https://explorer.natureserve.org/Taxon/ELEMENT_GLOBAL.2.885087	M750	N	2.B.2.Eo	Patagonian Grassland & Shrubland	Temperate Grassland & Shrubland	Temperate & Boreal Grassland & Shrubland	Shrub & Herb Vegetation	448784	421731	-6.02804	Loss: <10%	0.0113473	4.78502	Protect:>3-5%	4.63701	93		58	3485	291
Florida Peninsula Scrub & Herb		https://explorer.natureserve.org/Taxon/ELEMENT_GLOBAL.2.860467	M162	N	2.B.2.Nh	Southeastern North American Grassland & Shrubland	Temperate Grassland & Shrubland	Temperate & Boreal Grassland & Shrubland	Shrub & Herb Vegetation	7441.65	2712.16	-63.5544	Loss:60%	0.00018816	13.5785	Protect:>10-17%	30.5203	100	100	41.4634		4
Southeastern Coastal Plain Patch Prairie		https://explorer.natureserve.org/Taxon/ELEMENT_GLOBAL.2.860638	M309	N	2.B.2.Nh	Southeastern North American Grassland & Shrubland	Temperate Grassland & Shrubland	Temperate & Boreal Grassland & Shrubland	Shrub & Herb Vegetation	9198.86	4706.06	-48.8409	Loss:40%	0.00023259	6.6665	Protect:>5-10%	3.48211	45	25	1.9231		5
Southern Barrens & Glade		https://explorer.natureserve.org/Taxon/ELEMENT_GLOBAL.2.860649	M308	N	2.B.2.Nh	Southeastern North American Grassland & Shrubland	Temperate Grassland & Shrubland	Temperate & Boreal Grassland & Shrubland	Shrub & Herb Vegetation	0.0162	52.083	321400	Loss: <10%	4.09612e-10		Protect:<1%						7
Central Rocky Mountain Montane-Foothill Grassland & Shrubland		https://explorer.natureserve.org/Taxon/ELEMENT_GLOBAL.2.860603	M048	N	2.B.2.Nf	Western North American Grassland & Shrubland	Temperate Grassland & Shrubland	Temperate & Boreal Grassland & Shrubland	Shrub & Herb Vegetation	100963	110308	9.25573	Loss: <10%	0.00255281	31.4625	Protect:>30-50%	39.4475	95.3263	92.4845	41.2371		3
Rocky Mountain-Vancouverian Subalpine-High Montane Mesic Meadow		https://explorer.natureserve.org/Taxon/ELEMENT_GLOBAL.2.860608	M168	N	2.B.2.Nf	Western North American Grassland & Shrubland	Temperate Grassland & Shrubland	Temperate & Boreal Grassland & Shrubland	Shrub & Herb Vegetation	32124.5	60283.2	87.655	Loss: <10%	0.000812257	65.5937	Protect:>50-70%	64.5644	98.8636	95.9821	24.4186		2
Southern Rocky Mountain Montane Shrubland		https://explorer.natureserve.org/Taxon/ELEMENT_GLOBAL.2.860489	M049	N	2.B.2.Nf	Western North American Grassland & Shrubland	Temperate Grassland & Shrubland	Temperate & Boreal Grassland & Shrubland	Shrub & Herb Vegetation	46734	37095.5	-20.6242	Loss:20%	0.00118165	17.9656	Protect:>17-25%	18.0328	95.7227	89.3175	28.6812		8
Southern Vancouverian Lowland Grassland & Shrubland		https://explorer.natureserve.org/Taxon/ELEMENT_GLOBAL.2.860511	M050	N	2.B.2.Nf	Western North American Grassland & Shrubland	Temperate Grassland & Shrubland	Temperate & Boreal Grassland & Shrubland	Shrub & Herb Vegetation	12407	2146.1	-82.7025	Loss:80%	0.000313708	11.394	Protect:>10-17%	30.1018	28	18.75	4.4776		2
Cool Interior Chaparral		https://explorer.natureserve.org/Taxon/ELEMENT_GLOBAL.2.836040	M094	N	2.B.2.Ng	Western North American Interior Chaparral	Temperate Grassland & Shrubland	Temperate & Boreal Grassland & Shrubland	Shrub & Herb Vegetation	9853.6	17945.9	82.1253	Loss: <10%	0.000249145	61.5924	Protect:>50-70%	65.0375	86.747	78.7879	15.1261		3
Warm Interior Chaparral		https://explorer.natureserve.org/Taxon/ELEMENT_GLOBAL.2.860411	M091	N	2.B.2.Ng	Western North American Interior Chaparral	Temperate Grassland & Shrubland	Temperate & Boreal Grassland & Shrubland	Shrub & Herb Vegetation	78234.8	56471.4	-27.818	Loss:20%	0.00197814	29.5731	Protect:>25-30%	35.4215	83.6601	76.5991	36.7742		13
Eastern North American Coastal Beach & Rocky Shore		https://explorer.natureserve.org/Taxon/ELEMENT_GLOBAL.2.860658	M060	N	2.B.4.Na	Eastern North American Coastal Scrub & Herb Vegetation	Temperate to Polar Scrub & Herb Coastal Vegetation	Temperate & Boreal Grassland & Shrubland	Shrub & Herb Vegetation	3796.33	2000.07	-47.3158	Loss:40%	9.5989e-05	62.018	Protect:>50-70%	86.1581	100	100	98.0392		8
Pacific Coastal Beach & Dune		https://explorer.natureserve.org/Taxon/ELEMENT_GLOBAL.2.860663	M059	N	2.B.4.Nb	Pacific North American Coastal Scrub & Herb Vegetation	Temperate to Polar Scrub & Herb Coastal Vegetation	Temperate & Boreal Grassland & Shrubland	Shrub & Herb Vegetation	14380.7	8719.17	-39.369	Loss:30%	0.000363612	58.4186	Protect:>50-70%	91.5337	95.7265	93.3333	74.4526		3
Atlantic Coast & La Plata Delta Beach & Dune		https://explorer.natureserve.org/Taxon/ELEMENT_GLOBAL.2.885095	M755	N	2.B.4.Eh	Pampean Dune & Coastal Grassland & Shrubland	Temperate to Polar Scrub & Herb Coastal Vegetation	Temperate & Boreal Grassland & Shrubland	Shrub & Herb Vegetation	42537.1	9383.61	-77.9402	Loss:70%	0.00107554	6.48507	Protect:>5-10%	10.673	96		30	3172	322
Patagonian Coastal Grassland & Shrubland		https://explorer.natureserve.org/Taxon/ELEMENT_GLOBAL.2.885099	M757	N	2.B.4.Ej	Patagonian Dune & Coastal Grassland & Shrubland	Temperate to Polar Scrub & Herb Coastal Vegetation	Temperate & Boreal Grassland & Shrubland	Shrub & Herb Vegetation	73351.9	71527	-2.48793	Loss: <10%	0.00185468	10.0159	Protect:>10-17%	10.1401	100		87	802	81
Central Andean Altiplano Salt Flats		https://explorer.natureserve.org/Taxon/ELEMENT_GLOBAL.2.885071	M739	N	2.C.5.En	Andean Salt Marsh	Salt Marsh	Shrub & Herb Wetland	Shrub & Herb Vegetation	48295.4	46105.8	-4.53378	Loss: <10%	0.00122113	14.3527	Protect:>10-17%	14.7453	98		68	1763	162
Mesoamerican-South American Pacific Coastal Salt Marsh		https://explorer.natureserve.org/Taxon/ELEMENT_GLOBAL.2.885067	M737	N	2.C.5.El	Eastern Pacific Coastal Salt Marsh	Salt Marsh	Shrub & Herb Wetland	Shrub & Herb Vegetation	22361.6	9346.17	-58.2044	Loss:50%	0.000565406	21.3787	Protect:>17-25%	41.9627	93.6508	91.5966	57.1429		1
Mexican Pacific Coastal Salt Marsh		https://explorer.natureserve.org/Taxon/ELEMENT_GLOBAL.2.885066	M736	N	2.C.5.El	Eastern Pacific Coastal Salt Marsh	Salt Marsh	Shrub & Herb Wetland	Shrub & Herb Vegetation	6706.47	1346.71	-79.9193	Loss:70%	0.000169571	0.199866	Protect:<1%	0.634904	93.0693	91.2621	89	771	112
North American Atlantic & Gulf Coastal Salt Marsh		https://explorer.natureserve.org/Taxon/ELEMENT_GLOBAL.2.860714	M079	N	2.C.5.Nb	North American Atlantic & Gulf Coastal Salt Marsh	Salt Marsh	Shrub & Herb Wetland	Shrub & Herb Vegetation	41931.6	35568.1	-15.176	Loss:10%	0.00106023	71.3205	Protect:>70%	77.1912	96.0094	94.7494	82.767		1
Warm & Cool Desert Alkali-Saline Marsh, Playa & Shrubland		https://explorer.natureserve.org/Taxon/ELEMENT_GLOBAL.2.860710	M082	N	2.C.5.Nd	North American Western Interior Brackish Marsh, Playa & Shrubland	Salt Marsh	Shrub & Herb Wetland	Shrub & Herb Vegetation	216758	156228	-27.9252	Loss:20%	0.00548065	25.0988	Protect:>25-30%	29.3734	94.873	91.6972	57.7429		2
Chaco-Espinal Brackish Marsh		https://explorer.natureserve.org/Taxon/ELEMENT_GLOBAL.2.885069	M738	N	2.C.5.Em	South American Lowlands Interior Brackish Marsh	Salt Marsh	Shrub & Herb Wetland	Shrub & Herb Vegetation	100130	54987.2	-45.0844	Loss:40%	0.00253176	4.14042	Protect:>3-5%	5.94958	97		46	38	2
South American Pacific Desert Salt Flats		https://explorer.natureserve.org/Taxon/ELEMENT_GLOBAL.2.885073	M740	N	2.C.5.Eo	South American Pacific Desert Salt Flats	Salt Marsh	Shrub & Herb Wetland	Shrub & Herb Vegetation	9262.54	8884.28	-4.08378	Loss: <10%	0.0002342	12.7167	Protect:>10-17%	11.8529	100		93	1010	97
South American Temperate Interior Brackish Marsh		https://explorer.natureserve.org/Taxon/ELEMENT_GLOBAL.2.885108	M762	N	2.C.5.Ep	South American Temperate Salt Marsh	Salt Marsh	Shrub & Herb Wetland	Shrub & Herb Vegetation	119011	44091.4	-62.9517	Loss:60%	0.00300915	4.63168	Protect:>3-5%	9.18332	81		66	553	82
Southern Andean Montane Salt Marsh		https://explorer.natureserve.org/Taxon/ELEMENT_GLOBAL.2.885107	M761	N	2.C.5.Ep	South American Temperate Salt Marsh	Salt Marsh	Shrub & Herb Wetland	Shrub & Herb Vegetation	1468.31	1362.89	-7.17978	Loss: <10%	3.71258e-05	14.567	Protect:>10-17%	13.6392	96		94	1763	167
Temperate & Austral Atlantic Coastal Salt Marsh		https://explorer.natureserve.org/Taxon/ELEMENT_GLOBAL.2.885109	M763	N	2.C.5.Ep	South American Temperate Salt Marsh	Salt Marsh	Shrub & Herb Wetland	Shrub & Herb Vegetation	3747.1	1842.39	-50.8315	Loss:50%	9.47442e-05	6.12618	Protect:>5-10%	5.83673				2665	291
North American Pacific Coastal Salt Marsh		https://explorer.natureserve.org/Taxon/ELEMENT_GLOBAL.2.860696	M081	N	2.C.5.Nc	Temperate & Boreal Pacific Coastal Salt Marsh	Salt Marsh	Shrub & Herb Wetland	Shrub & Herb Vegetation	17514.6	3.30656e+06	18778.8	Loss: <10%	0.000442852	38.2044	Protect:>30-50%	4.97184	78.9474	78.9474	38.0952		18
Tropical Western Atlantic-Caribbean Salt Marsh		https://explorer.natureserve.org/Taxon/ELEMENT_GLOBAL.2.885064	M735	N	2.C.5.Ue	Tropical Atlantic Coastal Salt Marsh	Salt Marsh	Shrub & Herb Wetland	Shrub & Herb Vegetation	4515.69	2446.73	-45.8171	Loss:40%	0.000114178	24.4881	Protect:>17-25%	32.9169	100	100	100	1902	162
Southeastern Coastal Bog & Fen		https://explorer.natureserve.org/Taxon/ELEMENT_GLOBAL.2.860683	M065	N	2.C.2.Nb	Atlantic & Gulf Coastal Plain Pocosin	Temperate to Polar Bog & Fen	Shrub & Herb Wetland	Shrub & Herb Vegetation	8036.12	8815.37	9.69688	Loss: <10%	0.000203191	82.5312	Protect:>70%	57.8288	88.5906	79.021	59.1304		12
Magellanian Anti-Boreal Bog & Fen		https://explorer.natureserve.org/Taxon/ELEMENT_GLOBAL.2.885103	M759	N	2.C.2.Ec	Magellanian Bog & Fen	Temperate to Polar Bog & Fen	Shrub & Herb Wetland	Shrub & Herb Vegetation	51569.1	45192.4	-12.3654	Loss:10%	0.00130391	37.7821	Protect:>30-50%	39.2004	93		28	1547	150
North American Boreal & Subboreal Alkaline Fen		https://explorer.natureserve.org/Taxon/ELEMENT_GLOBAL.2.907538	M877	N	2.C.2.Na	North American Bog & Fen	Temperate to Polar Bog & Fen	Shrub & Herb Wetland	Shrub & Herb Vegetation	377.525	678.756	79.791	Loss: <10%	9.54559e-06	11.1573	Protect:>10-17%	38.1672					14
North American Boreal & Subboreal Bog & Acidic Fen		https://explorer.natureserve.org/Taxon/ELEMENT_GLOBAL.2.907535	M876	N	2.C.2.Na	North American Bog & Fen	Temperate to Polar Bog & Fen	Shrub & Herb Wetland	Shrub & Herb Vegetation	16923.7	14682.4	-13.2436	Loss:10%	0.000427909	38.4721	Protect:>30-50%	33.0121					33
North Pacific Bog & Fen		https://explorer.natureserve.org/Taxon/ELEMENT_GLOBAL.2.860156	M063	N	2.C.2.Na	North American Bog & Fen	Temperate to Polar Bog & Fen	Shrub & Herb Wetland	Shrub & Herb Vegetation	456.945	548.564	20.0503	Loss: <10%	1.15537e-05	58.9484	Protect:>50-70%	68.5556					5
Southern Andean Montane Bog		https://explorer.natureserve.org/Taxon/ELEMENT_GLOBAL.2.885101	M758	N	2.C.2.Eb	Southern Andean Montane Bog	Temperate to Polar Bog & Fen	Shrub & Herb Wetland	Shrub & Herb Vegetation	72539.5	65794	-9.29905	Loss: <10%	0.00183414	64.9237	Protect:>50-70%	67.0049	95		36	1828	162
Atlantic & Gulf Coastal Fresh-Oligohaline Tidal Marsh		https://explorer.natureserve.org/Taxon/ELEMENT_GLOBAL.2.860693	M066	N	2.C.4.Ne	Atlantic & Gulf Coastal Marsh, Wet Meadow & Shrubland	Temperate to Polar Freshwater Marsh, Wet Meadow & Shrubland	Shrub & Herb Wetland	Shrub & Herb Vegetation	4319.96	4694.91	8.67946	Loss: <10%	0.000109229	7.91566	Protect:>5-10%	23.3286					3
Atlantic & Gulf Coastal Plain Wet Prairie & Marsh		https://explorer.natureserve.org/Taxon/ELEMENT_GLOBAL.2.860521	M067	N	2.C.4.Ne	Atlantic & Gulf Coastal Marsh, Wet Meadow & Shrubland	Temperate to Polar Freshwater Marsh, Wet Meadow & Shrubland	Shrub & Herb Wetland	Shrub & Herb Vegetation	12146.1	7807.91	-35.7167	Loss:30%	0.00030711	17.3672	Protect:>17-25%	29.6855	93.7063	92.2535	33.8843		12
Eastern North American Marsh, Wet Meadow & Shrubland		https://explorer.natureserve.org/Taxon/ELEMENT_GLOBAL.2.860627	M069	N	2.C.4.Nd	Eastern North American Temperate Freshwater Marsh, Wet Meadow & Shrubland	Temperate to Polar Freshwater Marsh, Wet Meadow & Shrubland	Shrub & Herb Wetland	Shrub & Herb Vegetation	96641.8	77894.8	-19.3984	Loss:10%	0.00244356	27.395	Protect:>25-30%	31.2632	88.2883	82.6303	39.0313		16
Great Plains Marsh, Wet Meadow, Shrubland & Playa		https://explorer.natureserve.org/Taxon/ELEMENT_GLOBAL.2.860542	M071	N	2.C.4.Nd	Eastern North American Temperate Freshwater Marsh, Wet Meadow & Shrubland	Temperate to Polar Freshwater Marsh, Wet Meadow & Shrubland	Shrub & Herb Wetland	Shrub & Herb Vegetation	68332.5	31829.9	-53.4191	Loss:50%	0.00172776	16.2845	Protect:>10-17%	23.8742	78.1879	69.5652	19.7761		11
Pampean Freshwater Marsh, Wet Meadow & Shrubland		https://explorer.natureserve.org/Taxon/ELEMENT_GLOBAL.2.885105	M760	N	2.C.4.Ee	South American Temperate Freshwater Marsh, Wet Meadow & Shrubland	Temperate to Polar Freshwater Marsh, Wet Meadow & Shrubland	Shrub & Herb Wetland	Shrub & Herb Vegetation	200084	21451.9	-89.2785	Loss:80%	0.00505905	0.336483	Protect:<1%	1.28086	99		55	856	81
Warm Desert Lowland Freshwater Marsh, Wet Meadow & Shrubland		https://explorer.natureserve.org/Taxon/ELEMENT_GLOBAL.2.860430	M076	N	2.C.4.Nc	Southwestern North American Warm Desert Freshwater Marsh & Bosque	Temperate to Polar Freshwater Marsh, Wet Meadow & Shrubland	Shrub & Herb Wetland	Shrub & Herb Vegetation	33866	25477.7	-24.769	Loss:20%	0.00085629	10.7092	Protect:>10-17%	13.3022	94.1176	91.2088	28.5714		13
Arid West Interior Freshwater Marsh		https://explorer.natureserve.org/Taxon/ELEMENT_GLOBAL.2.932976	M888	N	2.C.4.Nb	Western North American Temperate Freshwater Marsh, Wet Meadow & Shrubland	Temperate to Polar Freshwater Marsh, Wet Meadow & Shrubland	Shrub & Herb Wetland	Shrub & Herb Vegetation	5436.92	5651.99	3.95575	Loss: <10%	0.000137471	30.2633	Protect:>30-50%	65.2878	96.4286	96.4286	72.2222		11
Vancouverian Lowland Marsh, Wet Meadow & Shrubland		https://explorer.natureserve.org/Taxon/ELEMENT_GLOBAL.2.860697	M073	N	2.C.4.Nb	Western North American Temperate Freshwater Marsh, Wet Meadow & Shrubland	Temperate to Polar Freshwater Marsh, Wet Meadow & Shrubland	Shrub & Herb Wetland	Shrub & Herb Vegetation	9334.72	6005.83	-35.6614	Loss:30%	0.000236025	50.8558	Protect:>50-70%	83.2776	88.3721	87.1795	35.1351		5
Tropical Andes Upper Montane Bog		https://explorer.natureserve.org/Taxon/ELEMENT_GLOBAL.2.885029	M708	N	2.C.1.Eg	Andean Montane Bog	Tropical Bog & Fen	Shrub & Herb Wetland	Shrub & Herb Vegetation	30250.8	22766.7	-24.7401	Loss:20%	0.000764881	13.0299	Protect:>10-17%	15.7059	92		49	1435	163
Tepuyan Bog		https://explorer.natureserve.org/Taxon/ELEMENT_GLOBAL.2.885026	M706	N	2.C.1.Ef	Guianan Bog	Tropical Bog & Fen	Shrub & Herb Wetland	Shrub & Herb Vegetation	2065.39	2035.44	-1.44988	Loss: <10%	5.22226e-05	93.7185	Protect:>70%	94.034	100		53	503	81
Amazon Delta Peat Marsh		https://explorer.natureserve.org/Taxon/ELEMENT_GLOBAL.2.885031	M709	N	2.C.3.Ej	Amazonian Freshwater Marsh, Wet Meadow & Shrubland	Tropical Freshwater Marsh, Wet Meadow & Shrubland	Shrub & Herb Wetland	Shrub & Herb Vegetation	22799.8	19476.7	-14.5751	Loss:10%	0.000576486	70.1517	Protect:>70%	68.5683	98		68	2218	275
Amazonian-Guianan White Sand Flooded Savanna & Shrubland		https://explorer.natureserve.org/Taxon/ELEMENT_GLOBAL.2.885051	M724	N	2.C.3.Ej	Amazonian Freshwater Marsh, Wet Meadow & Shrubland	Tropical Freshwater Marsh, Wet Meadow & Shrubland	Shrub & Herb Wetland	Shrub & Herb Vegetation	31244.6	30020.2	-3.91889	Loss: <10%	0.000790011	21.414	Protect:>17-25%	21.9056	75		46	855	114
Lower Amazon Wet Meadow & Shrubland		https://explorer.natureserve.org/Taxon/ELEMENT_GLOBAL.2.885053	M726	N	2.C.3.Ej	Amazonian Freshwater Marsh, Wet Meadow & Shrubland	Tropical Freshwater Marsh, Wet Meadow & Shrubland	Shrub & Herb Wetland	Shrub & Herb Vegetation	61379.3	44393.5	-27.6734	Loss:20%	0.00155195	29.2165	Protect:>25-30%	33.4383	42		26	3131	187
Upper Amazon Wet Meadow & Shrubland		https://explorer.natureserve.org/Taxon/ELEMENT_GLOBAL.2.885052	M725	N	2.C.3.Ej	Amazonian Freshwater Marsh, Wet Meadow & Shrubland	Tropical Freshwater Marsh, Wet Meadow & Shrubland	Shrub & Herb Wetland	Shrub & Herb Vegetation	128751	116436	-9.5649	Loss: <10%	0.00325542	12.394	Protect:>10-17%	12.5804	67		28	1401	193
Caribbean Freshwater Marsh, Wet Meadow & Shrubland		https://explorer.natureserve.org/Taxon/ELEMENT_GLOBAL.2.885033	M710	N	2.C.3.Ef	Caribbean-Mesoamerican Freshwater Marsh, Wet Meadow & Shrubland	Tropical Freshwater Marsh, Wet Meadow & Shrubland	Shrub & Herb Wetland	Shrub & Herb Vegetation	21255.7	11761.9	-44.6647	Loss:40%	0.000537444	48.1227	Protect:>30-50%	67.2844	96.206	94.186	82.2086	888	81
Mesoamerican Freshwater Marsh, Wet Meadow & Shrubland		https://explorer.natureserve.org/Taxon/ELEMENT_GLOBAL.2.885034	M711	N	2.C.3.Ef	Caribbean-Mesoamerican Freshwater Marsh, Wet Meadow & Shrubland	Tropical Freshwater Marsh, Wet Meadow & Shrubland	Shrub & Herb Wetland	Shrub & Herb Vegetation	52828.2	27937.9	-47.1156	Loss:40%	0.00133575	26.5578	Protect:>25-30%	42.1199	80.1205	77.1605	40.7895	824	90
Chaco Riparian Marsh & Shrubland		https://explorer.natureserve.org/Taxon/ELEMENT_GLOBAL.2.885061	M732	N	2.C.3.El	Chaco Freshwater Marsh, Flooded Savanna & Shrubland	Tropical Freshwater Marsh, Wet Meadow & Shrubland	Shrub & Herb Wetland	Shrub & Herb Vegetation	197.17	129.122	-34.5124	Loss:30%	4.98538e-06	0.562813	Protect:<1%	0.846873	2		0	850	81
Eastern Chaco Marsh & Flooded Savanna		https://explorer.natureserve.org/Taxon/ELEMENT_GLOBAL.2.885063	M734	N	2.C.3.El	Chaco Freshwater Marsh, Flooded Savanna & Shrubland	Tropical Freshwater Marsh, Wet Meadow & Shrubland	Shrub & Herb Wetland	Shrub & Herb Vegetation	112047	83063.8	-25.8672	Loss:20%	0.00283308	9.53079	Protect:>5-10%	12.0202	93		42	3731	356
Llanos Flooded Savanna		https://explorer.natureserve.org/Taxon/ELEMENT_GLOBAL.2.885039	M715	N	2.C.3.Eg	Colombian-Venezuelan Freshwater Marsh, Flooded Savanna & Shrubland	Tropical Freshwater Marsh, Wet Meadow & Shrubland	Shrub & Herb Wetland	Shrub & Herb Vegetation	168557	115930	-31.2224	Loss:30%	0.00426191	7.54773	Protect:>5-10%	8.49349	99		59	830	80
Central Guianan Flooded Savanna		https://explorer.natureserve.org/Taxon/ELEMENT_GLOBAL.2.885042	M717	N	2.C.3.Eh	Guianan Freshwater Marsh, Wet Meadow & Shrubland	Tropical Freshwater Marsh, Wet Meadow & Shrubland	Shrub & Herb Wetland	Shrub & Herb Vegetation	14885.8	14353	-3.57895	Loss: <10%	0.000376381	49.1932	Protect:>30-50%	48.6679	70		38	4343	437
Orinoquian Floodplain Marsh & Flooded Savanna		https://explorer.natureserve.org/Taxon/ELEMENT_GLOBAL.2.885045	M720	N	2.C.3.Eh	Guianan Freshwater Marsh, Wet Meadow & Shrubland	Tropical Freshwater Marsh, Wet Meadow & Shrubland	Shrub & Herb Wetland	Shrub & Herb Vegetation	3821.23	3486.92	-8.74878	Loss: <10%	9.66186e-05	15.6525	Protect:>10-17%	16.9158				1170	147
Orinoquian Floodplain Peat Meadow & Marsh		https://explorer.natureserve.org/Taxon/ELEMENT_GLOBAL.2.885027	M707	N	2.C.3.Eh	Guianan Freshwater Marsh, Wet Meadow & Shrubland	Tropical Freshwater Marsh, Wet Meadow & Shrubland	Shrub & Herb Wetland	Shrub & Herb Vegetation	18661.2	16003.8	-14.2403	Loss:10%	0.000471843	14.3195	Protect:>10-17%	15.5433	98		56	598	83
Western Guianan Flooded Savanna & Shrubland		https://explorer.natureserve.org/Taxon/ELEMENT_GLOBAL.2.885043	M718	N	2.C.3.Eh	Guianan Freshwater Marsh, Wet Meadow & Shrubland	Tropical Freshwater Marsh, Wet Meadow & Shrubland	Shrub & Herb Wetland	Shrub & Herb Vegetation	11255.8	7822.7	-30.5011	Loss:30%	0.0002846	18.3592	Protect:>17-25%	19.9982	93		41	1522	162
Beni Flooded Savanna		https://explorer.natureserve.org/Taxon/ELEMENT_GLOBAL.2.885056	M728	N	2.C.3.Ek	Parana-Brazilian Freshwater Marsh, Wet Meadow & Shrubland	Tropical Freshwater Marsh, Wet Meadow & Shrubland	Shrub & Herb Wetland	Shrub & Herb Vegetation	89186.1	76328	-14.4172	Loss:10%	0.00225504	4.48488	Protect:>3-5%	4.94291	86		57	665	82
Cerrado Flooded Savanna		https://explorer.natureserve.org/Taxon/ELEMENT_GLOBAL.2.885055	M727	N	2.C.3.Ek	Parana-Brazilian Freshwater Marsh, Wet Meadow & Shrubland	Tropical Freshwater Marsh, Wet Meadow & Shrubland	Shrub & Herb Wetland	Shrub & Herb Vegetation	60341.4	27968.9	-53.6489	Loss:50%	0.00152571	4.87041	Protect:>3-5%	7.49012	57		54	893	81
Pantanal Floodplain Wet Meadow & Shrubland		https://explorer.natureserve.org/Taxon/ELEMENT_GLOBAL.2.885057	M729	N	2.C.3.Ek	Parana-Brazilian Freshwater Marsh, Wet Meadow & Shrubland	Tropical Freshwater Marsh, Wet Meadow & Shrubland	Shrub & Herb Wetland	Shrub & Herb Vegetation	74835	61815.8	-17.3972	Loss:10%	0.00189218	1.97763	Protect:>1-3%	2.31024	65		54	3871	405
Parana Floodplain Wet Meadow & Shrubland		https://explorer.natureserve.org/Taxon/ELEMENT_GLOBAL.2.885058	M730	N	2.C.3.Ek	Parana-Brazilian Freshwater Marsh, Wet Meadow & Shrubland	Tropical Freshwater Marsh, Wet Meadow & Shrubland	Shrub & Herb Wetland	Shrub & Herb Vegetation	29474.8	15373.8	-47.8411	Loss:40%	0.000745262	2.14154	Protect:>1-3%	2.50233	100		28	2842	262
Andean Puna Wet Meadow		https://explorer.natureserve.org/Taxon/ELEMENT_GLOBAL.2.885048	M722	N	2.C.3.Ei	Tropical Andean Freshwater Marsh, Wet Meadow & Shrubland	Tropical Freshwater Marsh, Wet Meadow & Shrubland	Shrub & Herb Wetland	Shrub & Herb Vegetation	15353.2	12538.4	-18.3338	Loss:10%	0.0003882	2.91149	Protect:>1-3%	3.48933	91		21	1000	84
Northern Andean Wet Meadow		https://explorer.natureserve.org/Taxon/ELEMENT_GLOBAL.2.885047	M721	N	2.C.3.Ei	Tropical Andean Freshwater Marsh, Wet Meadow & Shrubland	Tropical Freshwater Marsh, Wet Meadow & Shrubland	Shrub & Herb Wetland	Shrub & Herb Vegetation	2943.6	2368.53	-19.5362	Loss:10%	7.44279e-05	40.8856	Protect:>30-50%	48.16	99		62		2
Tropical Andean Pondshore & Wet Meadow		https://explorer.natureserve.org/Taxon/ELEMENT_GLOBAL.2.888727	M863	N	2.C.3.Ei	Tropical Andean Freshwater Marsh, Wet Meadow & Shrubland	Tropical Freshwater Marsh, Wet Meadow & Shrubland	Shrub & Herb Wetland	Shrub & Herb Vegetation	9121.56	7208.05	-20.9778	Loss:20%	0.000230636	6.54328	Protect:>5-10%	8.01015	83		58	658	83
Central Amazon Savanna		https://explorer.natureserve.org/Taxon/ELEMENT_GLOBAL.2.860643	M346	N	2.A.1.Eb	Amazonian Savanna & Shrubland	Tropical Lowland Grassland, Savanna & Shrubland	Tropical Grassland, Savanna & Shrubland	Shrub & Herb Vegetation	88436.9	68125.4	-22.9673	Loss:20%	0.0022361	18.0884	Protect:>17-25%	22.3034	60		10	828	32
Western Amazon Savanna		https://explorer.natureserve.org/Taxon/ELEMENT_GLOBAL.2.860599	M345	N	2.A.1.Eb	Amazonian Savanna & Shrubland	Tropical Lowland Grassland, Savanna & Shrubland	Tropical Grassland, Savanna & Shrubland	Shrub & Herb Vegetation	29949.5	26649.4	-11.0189	Loss:10%	0.000757264	16.0754	Protect:>10-17%	17.7088	100		46		4
Brazilian Atlantic Coastal Plain Savanna & Woodland		https://explorer.natureserve.org/Taxon/ELEMENT_GLOBAL.2.884863	M684	N	2.A.1.Ed	Brazilian-Parana Lowland Grassland, Savanna & Shrubland	Tropical Lowland Grassland, Savanna & Shrubland	Tropical Grassland, Savanna & Shrubland	Shrub & Herb Vegetation	2914.11	702.14	-75.9055	Loss:70%	7.36824e-05	2.20587	Protect:>1-3%	6.93669	39		54	678	84
Cerrado Savanna		https://explorer.natureserve.org/Taxon/ELEMENT_GLOBAL.2.884864	M685	N	2.A.1.Ed	Brazilian-Parana Lowland Grassland, Savanna & Shrubland	Tropical Lowland Grassland, Savanna & Shrubland	Tropical Grassland, Savanna & Shrubland	Shrub & Herb Vegetation	1.21515e+06	456751	-62.4119	Loss:60%	0.0307246	7.6516	Protect:>5-10%	12.6192	80		42	531	82
Parana Upland Savanna & Shrubland		https://explorer.natureserve.org/Taxon/ELEMENT_GLOBAL.2.884868	M688	N	2.A.1.Ed	Brazilian-Parana Lowland Grassland, Savanna & Shrubland	Tropical Lowland Grassland, Savanna & Shrubland	Tropical Grassland, Savanna & Shrubland	Shrub & Herb Vegetation	232288	24176.3	-89.5921	Loss:80%	0.00587333	2.73519	Protect:>1-3%	6.04394	64		51	5282	439
Caribbean Dry Scrub		https://explorer.natureserve.org/Taxon/ELEMENT_GLOBAL.2.884847	M671	N	2.A.1.Ea	Caribbean-Mesoamerican Lowland Grassland, Savanna & Shrubland	Tropical Lowland Grassland, Savanna & Shrubland	Tropical Grassland, Savanna & Shrubland	Shrub & Herb Vegetation	19618	11711.2	-40.3038	Loss:40%	0.000496035	27.213	Protect:>25-30%	39.4825	93.6709	87.5862	63.8889	1761	162
Northern Mesoamerican Pine Savanna		https://explorer.natureserve.org/Taxon/ELEMENT_GLOBAL.2.884848	M672	N	2.A.1.Ea	Caribbean-Mesoamerican Lowland Grassland, Savanna & Shrubland	Tropical Lowland Grassland, Savanna & Shrubland	Tropical Grassland, Savanna & Shrubland	Shrub & Herb Vegetation	13728.5	12100.4	-11.8592	Loss:10%	0.00034712	20.6986	Protect:>17-25%	21.7761	82.3529	81.1224	63.5762	588	85
Northern Mesoamerican Savanna & Shrubland		https://explorer.natureserve.org/Taxon/ELEMENT_GLOBAL.2.884849	M673	N	2.A.1.Ea	Caribbean-Mesoamerican Lowland Grassland, Savanna & Shrubland	Tropical Lowland Grassland, Savanna & Shrubland	Tropical Grassland, Savanna & Shrubland	Shrub & Herb Vegetation	79046	33517.6	-57.5973	Loss:50%	0.00199865	5.97963	Protect:>5-10%	11.1239	93.1818	93.0233	62.8571		2
Llanos Upland Savanna		https://explorer.natureserve.org/Taxon/ELEMENT_GLOBAL.2.884853	M676	N	2.A.1.Er	Colombian-Venezuelan Lowland Grassland, Savanna & Shrubland	Tropical Lowland Grassland, Savanna & Shrubland	Tropical Grassland, Savanna & Shrubland	Shrub & Herb Vegetation	74980.4	45441.4	-39.3956	Loss:30%	0.00189585	5.73045	Protect:>5-10%	6.28645	98		38		3
Central Guianan Savanna & Shrubland		https://explorer.natureserve.org/Taxon/ELEMENT_GLOBAL.2.884857	M679	N	2.A.1.Es	Guianan Lowland & Upland Grassland, Savanna & Shrubland	Tropical Lowland Grassland, Savanna & Shrubland	Tropical Grassland, Savanna & Shrubland	Shrub & Herb Vegetation	61331.6	58647.8	-4.37581	Loss: <10%	0.00155075	44.7771	Protect:>30-50%	45.6623	98		68	3056	211
Eastern Guianan Savanna & Shrubland		https://explorer.natureserve.org/Taxon/ELEMENT_GLOBAL.2.884859	M681	N	2.A.1.Es	Guianan Lowland & Upland Grassland, Savanna & Shrubland	Tropical Lowland Grassland, Savanna & Shrubland	Tropical Grassland, Savanna & Shrubland	Shrub & Herb Vegetation	21797.2	19237.8	-11.7422	Loss:10%	0.000551136	14.5762	Protect:>10-17%	16.1886	99		77	2048	194
Western Guianan Savanna& Shrubland		https://explorer.natureserve.org/Taxon/ELEMENT_GLOBAL.2.884858	M680	N	2.A.1.Es	Guianan Lowland & Upland Grassland, Savanna & Shrubland	Tropical Lowland Grassland, Savanna & Shrubland	Tropical Grassland, Savanna & Shrubland	Shrub & Herb Vegetation	78108.6	76681.4	-1.82715	Loss: <10%	0.00197495	9.14188	Protect:>5-10%	9.18394	51		44	2855	326
Brazilian-Parana Montane Grassland, Savanna & Forb Meadow		https://explorer.natureserve.org/Taxon/ELEMENT_GLOBAL.2.885013	M699	N	2.A.2.El	Brazilian-Parana Montane Grassland & Shrubland	Tropical Montane Grassland & Shrubland	Tropical Grassland, Savanna & Shrubland	Shrub & Herb Vegetation	203143	65965	-67.5278	Loss:60%	0.00513641	5.43718	Protect:>5-10%	9.95196	99		54	1969	162
Mesoamerican Montane Grassland & Shrubland		https://explorer.natureserve.org/Taxon/ELEMENT_GLOBAL.2.884871	M691	N	2.A.2.Eb	Caribbean-Mesoamerican Montane & High Montane Grassland & Shrubland	Tropical Montane Grassland & Shrubland	Tropical Grassland, Savanna & Shrubland	Shrub & Herb Vegetation	791.832	753.494	-4.8416	Loss: <10%	2.00212e-05	173.543	Protect:>70%	177.495	1	1	0	2935	259
Tepuyan Mesic Grass & Forb Meadow		https://explorer.natureserve.org/Taxon/ELEMENT_GLOBAL.2.884874	M693	N	2.A.2.Ek	Guianan Montane Grassland & Shrubland	Tropical Montane Grassland & Shrubland	Tropical Grassland, Savanna & Shrubland	Shrub & Herb Vegetation	5582.63	5528.47	-0.970092	Loss: <10%	0.000141155	67.0765	Protect:>50-70%	67.207	93		52	1637	164
Tepuyan Sclerophyllous Shrubland		https://explorer.natureserve.org/Taxon/ELEMENT_GLOBAL.2.884873	M692	N	2.A.2.Ek	Guianan Montane Grassland & Shrubland	Tropical Montane Grassland & Shrubland	Tropical Grassland, Savanna & Shrubland	Shrub & Herb Vegetation	13527.6	13278.2	-1.84357	Loss: <10%	0.000342041	67.7108	Protect:>50-70%	67.8401	100		52		4
Bolivian-Tucuman Montane Grassland & Shrubland		https://explorer.natureserve.org/Taxon/ELEMENT_GLOBAL.2.860537	M377	N	2.A.2.Ea	Tropical Andean Grassland & Shrubland	Tropical Montane Grassland & Shrubland	Tropical Grassland, Savanna & Shrubland	Shrub & Herb Vegetation	54406.3	44811.2	-17.6359	Loss:10%	0.00137564	12.7397	Protect:>10-17%	14.2697	100		39	1093	157
Central Andean (Yungas) Upper Montane Grassland & Shrubland		https://explorer.natureserve.org/Taxon/ELEMENT_GLOBAL.2.885009	M696	N	2.A.2.Ea	Tropical Andean Grassland & Shrubland	Tropical Montane Grassland & Shrubland	Tropical Grassland, Savanna & Shrubland	Shrub & Herb Vegetation	61590.4	51658.7	-16.1253	Loss:10%	0.00155729	4.23183	Protect:>3-5%	4.78426	100		36	4276	463
Moist Puna Grassland & Scrub		https://explorer.natureserve.org/Taxon/ELEMENT_GLOBAL.2.860476	M378	N	2.A.2.Ea	Tropical Andean Grassland & Shrubland	Tropical Montane Grassland & Shrubland	Tropical Grassland, Savanna & Shrubland	Shrub & Herb Vegetation	47540.6	37863	-20.3565	Loss:20%	0.00120205	2.71386	Protect:>1-3%	3.2486	96		42	3319	326
Northern Andean Montane & Upper Montane Grassland & Shrubland		https://explorer.natureserve.org/Taxon/ELEMENT_GLOBAL.2.860508	M375	N	2.A.2.Ea	Tropical Andean Grassland & Shrubland	Tropical Montane Grassland & Shrubland	Tropical Grassland, Savanna & Shrubland	Shrub & Herb Vegetation	15491.7	10739	-30.6789	Loss:30%	0.000391702	11.5974	Protect:>10-17%	14.0448	82		39	3144	187
Northern Andean Paramo		https://explorer.natureserve.org/Taxon/ELEMENT_GLOBAL.2.884875	M694	N	2.A.2.Ea	Tropical Andean Grassland & Shrubland	Tropical Montane Grassland & Shrubland	Tropical Grassland, Savanna & Shrubland	Shrub & Herb Vegetation	56940.4	39502.5	-30.6247	Loss:30%	0.00143972	18.5841	Protect:>17-25%	24.303	96		60	1222	162
Caribbean-Mesoamerican Coastal Dune & Beach		https://explorer.natureserve.org/Taxon/ELEMENT_GLOBAL.2.885015	M700	N	2.A.3.Ee	Caribbean-Mesoamerican Dune & Coastal Grassland & Shrubland	Tropical Scrub & Herb Coastal Vegetation	Tropical Grassland, Savanna & Shrubland	Shrub & Herb Vegetation	607.03	538.934	-11.218	Loss:10%	1.53486e-05	28.779	Protect:>25-30%	31.5897	100	100	50	2753	196
Tropical Eastern Pacific Coastal Beach & Dune		https://explorer.natureserve.org/Taxon/ELEMENT_GLOBAL.2.885020	M703	N	2.A.3.Eg	Tropical Eastern Pacific Dune & Coastal Grassland & Shrubland	Tropical Scrub & Herb Coastal Vegetation	Tropical Grassland, Savanna & Shrubland	Shrub & Herb Vegetation	853.497	343.796	-59.7191	Loss:50%	2.15804e-05	9.05772	Protect:>5-10%	18.3803	100	100	100	1504	81
Brazilian Atlantic Coastal Beach & Dune		https://explorer.natureserve.org/Taxon/ELEMENT_GLOBAL.2.885018	M702	N	2.A.3.Ef	Tropical Western Atlantic Dune & Coastal Grassland & Shrubland	Tropical Scrub & Herb Coastal Vegetation	Tropical Grassland, Savanna & Shrubland	Shrub & Herb Vegetation	15830.2	5503.26	-65.2358	Loss:60%	0.000400262	13.0487	Protect:>10-17%	21.5184	85		41		2
Eastern Guianan Coastal Rocky Shore & Beach		https://explorer.natureserve.org/Taxon/ELEMENT_GLOBAL.2.885017	M701	N	2.A.3.Ef	Tropical Western Atlantic Dune & Coastal Grassland & Shrubland	Tropical Scrub & Herb Coastal Vegetation	Tropical Grassland, Savanna & Shrubland	Shrub & Herb Vegetation	157.343	150.709	-4.21622	Loss: <10%	3.97835e-06	27.0579	Protect:>25-30%	27.1525				1962	294
Californian Annual & Perennial Grassland		https://explorer.natureserve.org/Taxon/ELEMENT_GLOBAL.2.860546	M045	N	2.B.1.Na	Californian Scrub & Grassland	Mediterranean Scrub & Grassland	Temperate & Boreal Grassland & Shrubland	Shrub & Herb Vegetation	34211.6	3010.69	-91.1998	Loss:90%	0.000865028	7.85408	Protect:>5-10%	29.1421	57.5758	44.1176	10.4167		6

## Sheet: Column explanation
IVC Macrogroup	Classification Note	NSX link	Biotics elcode	Biotics inactive	IVC Division code	IVC Division	IVC Formation	IVC Subclass	IVC Class	MG Potential Extent_KM2	MG_Current Extent_KM2	Extent Change Raw	% Project J1:J2Surface	%Surface	BPSMG_Protected_Raw	MG_Potential_Protected	MG_Perc_Current_Protected	Validation_Perc_within5km_MG	Validation_Perc_within1km_MG	Validation_Perc_Point_kappa_MG	MG_Model_SampleCount	MG_Validation_SampleCount
Name of macrogroup	note on change in concept since mapping	HTML link to type description in NatureServe Explorer	Unique element code in NatureServe Biotics	classification unit inactive in 2020	IVC hierarchy code	Name of IVC Division for nested macrogroup	Name of IVC Formation for nested macrogroup	Name of IVC Subclass for nested macrogroup	Name of IVC Class for nested macrogroup	Potential Extent or area of Macrogroup in km2	Current Mapped Extent (ca. 2010) or area of Macrogroup in km2	Raw percentage estimate loss	% loss by category	% of total project area land surface occupied by potential extent of MG	Raw percentage of potential extent in IUCN Category I-VI lands	Categories of percentages of potential extent in IUCN Category I-VI lands	Raw percentage of current extent (ca. 2010) in IUCN Category I-VI lands	Percent validation (presence) statistic for samples occurring within 5km circle. (blanks = independent samples unavailable)	Percent validation (presence) statistic for samples occurring within 1km circle. (blanks = independent samples unavailable)	Percent validation (presence) statistic for samples occurring within 270m pixel. (blanks = independent samples unavailable)	Sample count by macrogroup used in modeling distribution. (blanks = independent samples unavailable)	Sample count by macrogroup used in validation of distribution. (blanks = independent samples unavailable)
