# Supplementary material for: Long-term loss in extent and current protection of terrestrial ecosystem diversity in the temperate and tropical Americas
Source: PLoS One. 2020 Jun 30;15(6):e0234960. doi: 10.1371/journal.pone.0234960 (PMC7326196; doi:10.1371/journal.pone.0234960)
Supplement: S6 Appendix — (XLSX) [file pone.0234960.s006.xlsx]

## Sheet: EcolSystemsStats
		NatureServe Biotics	Biotics	Biotics	Biotics	Biotics	Biotics	Biotics	Biotics	Biotics	Biotics	Biotics	Biotics
Mapped_cd	Terrestrial Ecologcal System_name	English name (2020)	Spanish name (2020)	elcode	NSX link	inactive	division code	MG code	IVC Macrogroup	IVC Division name	IVC Formation name	IVC Subclass name	IVC Class name	Potential Extent_KM2	Current Extent_KM2	% Continental Area	Raw Change %	Change Category	% Potential Extent_Protected	% Potential Extent_Protection Category	% Current Extent_Protected	Perc_kappa	% within 1km	% within 5km	Training_Sample Count	Validation_Sample_Count
7669	Temperate Pacific Intertidal Flat	Temperate Pacific Intertidal Flat		CES204.879	https://explorer.natureserve.org/Taxon/ELEMENT_GLOBAL.2.722796	N	5.A.2.Wb	M106	Temperate Pacific Seaweed Intertidal Vegetation	Temperate Intertidal Shore	Benthic Macroalgae Saltwater Vegetation	Saltwater Aquatic Vegetation	Aquatic Vegetation	338.013	338.985	2.9445e-05	0.287563	Loss: <10%	18.7354	Protect:>17-25%	17.5597				9	30
9030	Columbia Plateau Silver Sagebrush Seasonally Flooded Shrub-Steppe	Columbia Plateau Silver Sagebrush Seasonally Flooded Shrub-Steppe		CES304.084	https://explorer.natureserve.org/Taxon/ELEMENT_GLOBAL.2.740193	N	2.C.4.Nb	M893	Western North American Montane Marsh, Wet Meadow & Shrubland	Western North American Temperate Freshwater Marsh, Wet Meadow & Shrubland	Temperate to Polar Freshwater Marsh, Wet Meadow & Shrubland	Shrub & Herb Wetland	Shrub & Herb Vegetation	97.3296	407.754	8.47859e-06	Not reported	Not reported	Not reported	Not reported	Not reported				325
9017	Rocky Mountain Alpine-Montane Wet Meadow	Rocky Mountain Alpine-Montane Wet Meadow		CES306.812	https://explorer.natureserve.org/Taxon/ELEMENT_GLOBAL.2.722861	N	2.C.4.Nb	M893	Western North American Montane Marsh, Wet Meadow & Shrubland	Western North American Temperate Freshwater Marsh, Wet Meadow & Shrubland	Temperate to Polar Freshwater Marsh, Wet Meadow & Shrubland	Shrub & Herb Wetland	Shrub & Herb Vegetation	9453.96	4900.93	0.000823555	-48.1601	Loss:40%	25.1325	Protect:>25-30%	26.3279	36.9176	85.0829	93.3333	1	165
9021	Rocky Mountain Subalpine-Montane Riparian Shrubland	Rocky Mountain Subalpine-Montane Riparian Shrubland		CES306.832	https://explorer.natureserve.org/Taxon/ELEMENT_GLOBAL.2.722841	N	2.C.4.Nb	M893	Western North American Montane Marsh, Wet Meadow & Shrubland	Western North American Temperate Freshwater Marsh, Wet Meadow & Shrubland	Temperate to Polar Freshwater Marsh, Wet Meadow & Shrubland	Shrub & Herb Wetland	Shrub & Herb Vegetation	10213.6	6298.37	0.000889732	-38.3338	Loss:30%	14.5618	Protect:>10-17%	26.4977	5.2045	86.6667	90.4459	2	178
9272	Temperate Pacific Subalpine-Montane Wet Meadow	Temperate Pacific Subalpine-Montane Wet Meadow		CES200.998	https://explorer.natureserve.org/Taxon/ELEMENT_GLOBAL.2.722707	N	2.C.4.Nb	M893	Western North American Montane Marsh, Wet Meadow & Shrubland	Western North American Temperate Freshwater Marsh, Wet Meadow & Shrubland	Temperate to Polar Freshwater Marsh, Wet Meadow & Shrubland	Shrub & Herb Wetland	Shrub & Herb Vegetation	1642.36	450.214	0.000143069	-72.5873	Loss:70%	20.968	Protect:>17-25%	41.4954				559
7066	Inter-Mountain Basins Mat Saltbush Shrubland	Inter-Mountain Basins Mat Saltbush Shrubland		CES304.783	https://explorer.natureserve.org/Taxon/ELEMENT_GLOBAL.2.722889	N	3.B.1.Ne	M093	Great Basin Saltbush Scrub	Western North American Cool Semi-Desert Scrub & Grassland	Cool Semi-Desert Scrub & Grassland	Cool Semi-Desert Scrub & Grassland	Desert & Semi-Desert	10939.6	13024.8	0.000952971	Not reported	Not reported	Not reported	Not reported	Not reported	38.403	87.6263	91.6462	392	406
7081	Inter-Mountain Basins Mixed Salt Desert Scrub	Inter-Mountain Basins Mixed Salt Desert Scrub		CES304.784	https://explorer.natureserve.org/Taxon/ELEMENT_GLOBAL.2.722888	N	3.B.1.Ne	M093	Great Basin Saltbush Scrub	Western North American Cool Semi-Desert Scrub & Grassland	Cool Semi-Desert Scrub & Grassland	Cool Semi-Desert Scrub & Grassland	Desert & Semi-Desert	96871.2	90254.4	0.00843866	-6.83056	Loss: <10%	5.65135	Protect:>5-10%	6.1313	47.642	82.9161	88.4317	68	2806
7088	Sonora-Mojave Mixed Salt Desert Scrub	Sonora-Mojave Mixed Salt Desert Scrub	Matorral Desértico Halófilo Mixto de Sonora y Mojave	CES302.749	https://explorer.natureserve.org/Taxon/ELEMENT_GLOBAL.2.722923	N	3.B.1.Ne	M093	Great Basin Saltbush Scrub	Western North American Cool Semi-Desert Scrub & Grassland	Cool Semi-Desert Scrub & Grassland	Cool Semi-Desert Scrub & Grassland	Desert & Semi-Desert	19338.3	17242.5	0.0016846	-10.8377	Loss:10%	42.9837	Protect:>30-50%	47.1757	57.8616	93.1373	93.8412	454	231
7078	Colorado Plateau Blackbrush-Mormon-tea Shrubland	Colorado Plateau Blackbrush-Mormon-tea Shrubland		CES304.763	https://explorer.natureserve.org/Taxon/ELEMENT_GLOBAL.2.722909	N	3.B.1.Ne	M171	Great Basin-Intermountain Dry Shrubland & Grassland	Western North American Cool Semi-Desert Scrub & Grassland	Cool Semi-Desert Scrub & Grassland	Cool Semi-Desert Scrub & Grassland	Desert & Semi-Desert	8503.81	12916.5	0.000740785	Not reported	Not reported	Not reported	Not reported	Not reported	54.2435	91.1688	94.0594	526	420
7134	Columbia Basin Foothill and Canyon Dry Grassland	Columbia Basin Foothill and Canyon Dry Grassland		CES304.993	https://explorer.natureserve.org/Taxon/ELEMENT_GLOBAL.2.722712	N	3.B.1.Ne	M171	Great Basin-Intermountain Dry Shrubland & Grassland	Western North American Cool Semi-Desert Scrub & Grassland	Cool Semi-Desert Scrub & Grassland	Cool Semi-Desert Scrub & Grassland	Desert & Semi-Desert	4067.16	8373.63	0.000354299	105.884	Loss: <10%	9.99843	Protect:>5-10%	11.3243				594
9004	Inter-Mountain Basins Active and Stabilized Dune	Inter-Mountain Basins Active and Stabilized Dune		CES304.775	https://explorer.natureserve.org/Taxon/ELEMENT_GLOBAL.2.722897	N	3.B.1.Ne	M171	Great Basin-Intermountain Dry Shrubland & Grassland	Western North American Cool Semi-Desert Scrub & Grassland	Cool Semi-Desert Scrub & Grassland	Cool Semi-Desert Scrub & Grassland	Desert & Semi-Desert	8487.2	7253.73	0.000739338	-14.5333	Loss:10%	11.2533	Protect:>10-17%	12.0852	69.6356	93.722	95.4545	223	222
7135	Inter-Mountain Basins Semi-Desert Grassland	Inter-Mountain Basins Semi-Desert Grassland		CES304.787	https://explorer.natureserve.org/Taxon/ELEMENT_GLOBAL.2.722885	N	3.B.1.Ne	M171	Great Basin-Intermountain Dry Shrubland & Grassland	Western North American Cool Semi-Desert Scrub & Grassland	Cool Semi-Desert Scrub & Grassland	Cool Semi-Desert Scrub & Grassland	Desert & Semi-Desert	22805.9	33943.8	0.00198667	Not reported	Not reported	Not reported	Not reported	Not reported	27.9869	82.4623	87.2748	136	830
7127	Inter-Mountain Basins Semi-Desert Shrub-Steppe	Inter-Mountain Basins Semi-Desert Shrub-Steppe		CES304.788	https://explorer.natureserve.org/Taxon/ELEMENT_GLOBAL.2.722884	N	3.B.1.Ne	M171	Great Basin-Intermountain Dry Shrubland & Grassland	Western North American Cool Semi-Desert Scrub & Grassland	Cool Semi-Desert Scrub & Grassland	Cool Semi-Desert Scrub & Grassland	Desert & Semi-Desert	31439.9	44477.4	0.0027388	41.468	Loss: <10%	4.71212	Protect:>3-5%	5.19378	22.408	67.6909	78.1003	169	1394
7082	Mojave Mid-Elevation Mixed Desert Scrub	Mojave Mid-Elevation Mixed Desert Scrub	Matorral Mixto Desértico de Mojave	CES302.742	https://explorer.natureserve.org/Taxon/ELEMENT_GLOBAL.2.722930	N	3.B.1.Ne	M171	Great Basin-Intermountain Dry Shrubland & Grassland	Western North American Cool Semi-Desert Scrub & Grassland	Cool Semi-Desert Scrub & Grassland	Cool Semi-Desert Scrub & Grassland	Desert & Semi-Desert	54921	52916.2	0.00478428	-3.65027	Loss: <10%	41.144	Protect:>30-50%	48.1148	75.7483	93.0193	94.8792	353	1705
7093	Southern Colorado Plateau Sand Shrubland	Southern Colorado Plateau Sand Shrubland		CES304.793	https://explorer.natureserve.org/Taxon/ELEMENT_GLOBAL.2.740063	N	3.B.1.Ne	M171	Great Basin-Intermountain Dry Shrubland & Grassland	Western North American Cool Semi-Desert Scrub & Grassland	Cool Semi-Desert Scrub & Grassland	Cool Semi-Desert Scrub & Grassland	Desert & Semi-Desert	12687.3	6944.66	0.00110522	-45.2631	Loss:40%	2.14219	Protect:>1-3%	1.38056	35.7702	67.9525	77.5578	336	242
7064	Colorado Plateau Mixed Low Sagebrush Shrubland	Colorado Plateau Mixed Low Sagebrush Shrubland		CES304.762	https://explorer.natureserve.org/Taxon/ELEMENT_GLOBAL.2.722910	N	3.B.1.Ne	M170	Great Basin-Intermountain Dwarf Sagebrush Steppe & Shrubland	Western North American Cool Semi-Desert Scrub & Grassland	Cool Semi-Desert Scrub & Grassland	Cool Semi-Desert Scrub & Grassland	Desert & Semi-Desert	4288.97	2455.47	0.000373622	-42.7493	Loss:40%	3.71818	Protect:>3-5%	6.1979	7.438	85	95.082	269	68
7124	Columbia Plateau Low Sagebrush Steppe	Columbia Plateau Low Sagebrush Steppe		CES304.080	https://explorer.natureserve.org/Taxon/ELEMENT_GLOBAL.2.740108	N	3.B.1.Ne	M170	Great Basin-Intermountain Dwarf Sagebrush Steppe & Shrubland	Western North American Cool Semi-Desert Scrub & Grassland	Cool Semi-Desert Scrub & Grassland	Cool Semi-Desert Scrub & Grassland	Desert & Semi-Desert	21944.6	15281.6	0.00191164	-30.3629	Loss:30%	19.1385	Protect:>17-25%	13.5113	28.0669	74.2919	87.156	23	492
7065	Columbia Plateau Scabland Shrubland	Columbia Plateau Scabland Shrubland		CES304.770	https://explorer.natureserve.org/Taxon/ELEMENT_GLOBAL.2.722902	N	3.B.1.Ne	M170	Great Basin-Intermountain Dwarf Sagebrush Steppe & Shrubland	Western North American Cool Semi-Desert Scrub & Grassland	Cool Semi-Desert Scrub & Grassland	Cool Semi-Desert Scrub & Grassland	Desert & Semi-Desert	3917.51	4238.07	0.000341262	8.18269	Loss: <10%	6.80913	Protect:>5-10%	10.142	6.3291	67.7419	72.0588	304	77
7072	Wyoming Basins Dwarf Sagebrush Shrubland and Steppe	Wyoming Basins Dwarf Sagebrush Shrubland and Steppe		CES304.794	https://explorer.natureserve.org/Taxon/ELEMENT_GLOBAL.2.722879	N	3.B.1.Ne	M170	Great Basin-Intermountain Dwarf Sagebrush Steppe & Shrubland	Western North American Cool Semi-Desert Scrub & Grassland	Cool Semi-Desert Scrub & Grassland	Cool Semi-Desert Scrub & Grassland	Desert & Semi-Desert	1353.06	10783.8	0.000117868	Not reported	Not reported	Not reported	Not reported	Not reported	27.5	97.5758	98.3607	323	347
7123	Columbia Plateau Steppe and Grassland	Columbia Plateau Steppe and Grassland		CES304.083	https://explorer.natureserve.org/Taxon/ELEMENT_GLOBAL.2.740175	N	3.B.1.Ne	M169	Great Basin-Intermountain Tall Sagebrush Steppe & Shrubland	Western North American Cool Semi-Desert Scrub & Grassland	Cool Semi-Desert Scrub & Grassland	Cool Semi-Desert Scrub & Grassland	Desert & Semi-Desert	24293.6	12543.2	0.00211627	-48.3683	Loss:40%	7.08641	Protect:>5-10%	12.0851	13.2743	49.3865	58.9971	61	319
7079	Great Basin Xeric Mixed Sagebrush Shrubland	Great Basin Xeric Mixed Sagebrush Shrubland		CES304.774	https://explorer.natureserve.org/Taxon/ELEMENT_GLOBAL.2.722898	N	3.B.1.Ne	M169	Great Basin-Intermountain Tall Sagebrush Steppe & Shrubland	Western North American Cool Semi-Desert Scrub & Grassland	Cool Semi-Desert Scrub & Grassland	Cool Semi-Desert Scrub & Grassland	Desert & Semi-Desert	62531.1	37098.5	0.00544722	-40.672	Loss:40%	11.8774	Protect:>10-17%	12.9364	50.4495	87.3239	92.7681	2	1116
7080	Inter-Mountain Basins Big Sagebrush Shrubland	Inter-Mountain Basins Big Sagebrush Shrubland		CES304.777	https://explorer.natureserve.org/Taxon/ELEMENT_GLOBAL.2.722895	N	3.B.1.Ne	M169	Great Basin-Intermountain Tall Sagebrush Steppe & Shrubland	Western North American Cool Semi-Desert Scrub & Grassland	Cool Semi-Desert Scrub & Grassland	Cool Semi-Desert Scrub & Grassland	Desert & Semi-Desert	282798	167680	0.0246351	-40.7068	Loss:40%	7.36744	Protect:>5-10%	7.0309	41.3422	75.6148	83.8148	671	5108
7125	Inter-Mountain Basins Big Sagebrush Steppe	Inter-Mountain Basins Big Sagebrush Steppe		CES304.778	https://explorer.natureserve.org/Taxon/ELEMENT_GLOBAL.2.722894	N	3.B.1.Ne	M169	Great Basin-Intermountain Tall Sagebrush Steppe & Shrubland	Western North American Cool Semi-Desert Scrub & Grassland	Cool Semi-Desert Scrub & Grassland	Cool Semi-Desert Scrub & Grassland	Desert & Semi-Desert	182430	186726	0.0158919	2.35484	Loss: <10%	4.83419	Protect:>3-5%	6.64625	51.6369	88.48	92.6063	357	5808
7126	Inter-Mountain Basins Montane Sagebrush Steppe	Inter-Mountain Basins Montane Sagebrush Steppe		CES304.785	https://explorer.natureserve.org/Taxon/ELEMENT_GLOBAL.2.722887	N	3.B.1.Ne	M169	Great Basin-Intermountain Tall Sagebrush Steppe & Shrubland	Western North American Cool Semi-Desert Scrub & Grassland	Cool Semi-Desert Scrub & Grassland	Cool Semi-Desert Scrub & Grassland	Desert & Semi-Desert	85442.3	98085.5	0.00744306	14.7973	Loss: <10%	9.29282	Protect:>5-10%	12.0975	42.1651	83.6352	88.7218	735	3010
9010	Inter-Mountain Basins Wash	Inter-Mountain Basins Wash		CES304.781	https://explorer.natureserve.org/Taxon/ELEMENT_GLOBAL.2.722891	N	3.B.1.Ne	M095	Great Basin-Intermountain Xeric-Riparian Scrub	Western North American Cool Semi-Desert Scrub & Grassland	Cool Semi-Desert Scrub & Grassland	Cool Semi-Desert Scrub & Grassland	Desert & Semi-Desert	60.5475	69.9516	5.27442e-06	Not reported	Not reported	Not reported	Not reported	Not reported				59
9001	Colorado Plateau Mixed Bedrock Canyon and Tableland	Colorado Plateau Mixed Bedrock Canyon and Tableland		CES304.765	https://explorer.natureserve.org/Taxon/ELEMENT_GLOBAL.2.722907	N	3.B.1.Ne	M118	Intermountain Basins Cliff, Scree & Badland Sparse Vegetation	Western North American Cool Semi-Desert Scrub & Grassland	Cool Semi-Desert Scrub & Grassland	Cool Semi-Desert Scrub & Grassland	Desert & Semi-Desert	44226.1	23629.8	0.00385263	Not reported	Not reported	Not reported	Not reported	Not reported	45.38	78.4355	85.0114	42	743
9032	Columbia Plateau Ash and Tuff Badland	Columbia Plateau Ash and Tuff Badland		CES304.081	https://explorer.natureserve.org/Taxon/ELEMENT_GLOBAL.2.740139	N	3.B.1.Ne	M118	Intermountain Basins Cliff, Scree & Badland Sparse Vegetation	Western North American Cool Semi-Desert Scrub & Grassland	Cool Semi-Desert Scrub & Grassland	Cool Semi-Desert Scrub & Grassland	Desert & Semi-Desert	439.96	1168.59	3.83258e-05	Not reported	Not reported	Not reported	Not reported	Not reported	66.6667	90	90	50	34
9006	Inter-Mountain Basins Cliff and Canyon	Inter-Mountain Basins Cliff and Canyon		CES304.779	https://explorer.natureserve.org/Taxon/ELEMENT_GLOBAL.2.722893	N	3.B.1.Ne	M118	Intermountain Basins Cliff, Scree & Badland Sparse Vegetation	Western North American Cool Semi-Desert Scrub & Grassland	Cool Semi-Desert Scrub & Grassland	Cool Semi-Desert Scrub & Grassland	Desert & Semi-Desert	14948.1	4584.22	0.00130216	Not reported	Not reported	Not reported	Not reported	Not reported	15.641	69.0476	83.6879	212	135
9009	Inter-Mountain Basins Shale Badland	Inter-Mountain Basins Shale Badland		CES304.789	https://explorer.natureserve.org/Taxon/ELEMENT_GLOBAL.2.722883	N	3.B.1.Ne	M118	Intermountain Basins Cliff, Scree & Badland Sparse Vegetation	Western North American Cool Semi-Desert Scrub & Grassland	Cool Semi-Desert Scrub & Grassland	Cool Semi-Desert Scrub & Grassland	Desert & Semi-Desert	7865.04	5109.01	0.000685141	-35.0416	Loss:30%	8.59239	Protect:>5-10%	9.34124	43.5345	90.8537	94.8718	311	149
9033	Inter-Mountain Basins Volcanic Rock and Cinder Land	Inter-Mountain Basins Volcanic Rock and Cinder Land		CES304.791	https://explorer.natureserve.org/Taxon/ELEMENT_GLOBAL.2.722881	N	3.B.1.Ne	M118	Intermountain Basins Cliff, Scree & Badland Sparse Vegetation	Western North American Cool Semi-Desert Scrub & Grassland	Cool Semi-Desert Scrub & Grassland	Cool Semi-Desert Scrub & Grassland	Desert & Semi-Desert	4535.51	4608.23	0.000395098	1.60339	Loss: <10%	67.0912	Protect:>50-70%	69.9472	86.8421	95.3642	98.6395	100	162
10762	Central Mexican Gypsum Grassland	Central Mexican Gypsum Grassland	Pastizal gipsofilo de Mexico Central	CES301.980		N	3.A.2.Na	M087	Chihuahuan Semi-Desert Grassland	North American Warm Desert Scrub & Grassland	Warm Desert & Semi-Desert Scrub & Grassland	Warm Desert & Semi-Desert Woodland, Scrub & Grassland	Desert & Semi-Desert	332.991	81.8505	2.90076e-05	Not reported	Not reported	Not reported	Not reported	Not reported				1
10763	Central Mexican Saline Grassland	Central Mexican Saline Grassland	Pastizal halophilo de Mexico Central	CES301.981		N	3.A.2.Na	M087	Chihuahuan Semi-Desert Grassland	North American Warm Desert Scrub & Grassland	Warm Desert & Semi-Desert Scrub & Grassland	Warm Desert & Semi-Desert Woodland, Scrub & Grassland	Desert & Semi-Desert	11848.2	2930.24	0.00103212	-75.2685	Loss:70%	2.66867	Protect:>1-3%	4.8647				8
10095	Guerreran Thornscrub	Guerreran Thornscrub	Matorral Espinoso de Guerrero	CES401.291	https://explorer.natureserve.org/Taxon/ELEMENT_GLOBAL.2.722139	N	3.A.1.Ea	M765	Caribbean-Northern Mesoamerican Xeromorphic Scrub & Woodland	Caribbean-Northern Mesoamerican Xeromorphic Scrub & Woodland	Tropical Thorn Woodland	Warm Desert & Semi-Desert Woodland, Scrub & Grassland	Desert & Semi-Desert	20861.9	4684.72	0.00181733	-77.5442	Loss:70%	1.43262	Protect:>1-3%	4.45059				11
10079	Xerophytic Scrub of Motagua Valley	Xerophytic Scrub of Motagua Valley	Matorral Xerofítico del Valle de Motagua	CES401.308	https://explorer.natureserve.org/Taxon/ELEMENT_GLOBAL.2.722123	N	3.A.1.Ea	M765	Caribbean-Northern Mesoamerican Xeromorphic Scrub & Woodland	Caribbean-Northern Mesoamerican Xeromorphic Scrub & Woodland	Tropical Thorn Woodland	Warm Desert & Semi-Desert Woodland, Scrub & Grassland	Desert & Semi-Desert	2178.62	1453.82	0.000189784	-33.2686	Loss:30%	5.30422	Protect:>5-10%	7.19585	78.9474	87.2881	87.9268	1051	105
7074	Chihuahuan Creosotebush Desert Scrub	Chihuahuan Creosotebush Desert Scrub	Matorral Desértico de Gobernadora de Chihuahua	CES302.731	https://explorer.natureserve.org/Taxon/ELEMENT_GLOBAL.2.722941	N	3.A.2.Na	M086	Chihuahuan Desert Scrub	North American Warm Desert Scrub & Grassland	Warm Desert & Semi-Desert Scrub & Grassland	Warm Desert & Semi-Desert Woodland, Scrub & Grassland	Desert & Semi-Desert	93831.2	115939	0.00817384	23.5607	Loss: <10%	8.26211	Protect:>5-10%	7.63732	42.1286	91.7862	94.2824	1178	1100
7100	Chihuahuan Mixed Desert and Thornscrub	Chihuahuan Mixed Desert and Thornscrub	Matorral Mixto Espinoso Desértico del Altiplano Chihuahuense	CES302.734	https://explorer.natureserve.org/Taxon/ELEMENT_GLOBAL.2.722938	N	3.A.2.Na	M086	Chihuahuan Desert Scrub	North American Warm Desert Scrub & Grassland	Warm Desert & Semi-Desert Scrub & Grassland	Warm Desert & Semi-Desert Woodland, Scrub & Grassland	Desert & Semi-Desert	21450	50064.3	0.00186856	133.399	Loss: <10%	11.4979	Protect:>10-17%	5.97721	11.032	69.5513	80	287	554
7075	Chihuahuan Mixed Salt Desert Scrub	Chihuahuan Mixed Salt Desert Scrub	Matorral Desértico Mixto Halófilo de Chihuahua	CES302.017	https://explorer.natureserve.org/Taxon/ELEMENT_GLOBAL.2.722688	N	3.A.2.Na	M086	Chihuahuan Desert Scrub	North American Warm Desert Scrub & Grassland	Warm Desert & Semi-Desert Scrub & Grassland	Warm Desert & Semi-Desert Woodland, Scrub & Grassland	Desert & Semi-Desert	44659.9	40270.9	0.00389042	-9.82767	Loss: <10%	6.39028	Protect:>5-10%	6.26239	43.1452	83.908	89.0977	418	292
7076	Chihuahuan Stabilized Coppice Dune and Sand Flat Scrub	Chihuahuan Stabilized Coppice Dune and Sand Flat Scrub	Matorral de Duna Estabilizada de Chihuahua	CES302.737	https://explorer.natureserve.org/Taxon/ELEMENT_GLOBAL.2.722935	N	3.A.2.Na	M086	Chihuahuan Desert Scrub	North American Warm Desert Scrub & Grassland	Warm Desert & Semi-Desert Scrub & Grassland	Warm Desert & Semi-Desert Woodland, Scrub & Grassland	Desert & Semi-Desert	7000.28	9877.27	0.000609809	Not reported	Not reported	Not reported	Not reported	Not reported	35.1351	89.6552	94.5055	509	100
7077	Chihuahuan Succulent Desert Scrub	Chihuahuan Succulent Desert Scrub	Matorral Suculento Desértico de Chihuahua	CES302.738	https://explorer.natureserve.org/Taxon/ELEMENT_GLOBAL.2.722934	N	3.A.2.Na	M086	Chihuahuan Desert Scrub	North American Warm Desert Scrub & Grassland	Warm Desert & Semi-Desert Scrub & Grassland	Warm Desert & Semi-Desert Woodland, Scrub & Grassland	Desert & Semi-Desert	47034.3	39559.4	0.00409726	-15.8925	Loss:10%	14.0858	Protect:>10-17%	14.1271	8.2192	39.0335	48.6607	319	290
7121	Apacherian-Chihuahuan Semi-Desert Grassland and Steppe	Apacherian-Chihuahuan Semi-Desert Grassland and Steppe	Pastizales Semi-desérticos y de la Estepa Apacherian-Chihuahua	CES302.735	https://explorer.natureserve.org/Taxon/ELEMENT_GLOBAL.2.722937	N	3.A.2.Na	M087	Chihuahuan Semi-Desert Grassland	North American Warm Desert Scrub & Grassland	Warm Desert & Semi-Desert Scrub & Grassland	Warm Desert & Semi-Desert Woodland, Scrub & Grassland	Desert & Semi-Desert	249363	173863	0.0217225	-30.2772	Loss:30%	4.67917	Protect:>3-5%	6.01304	31.4105	60.0817	67.5729	491	1442
7122	Chihuahuan Gypsophilous Grassland and Steppe	Chihuahuan Gypsophilous Grassland and Steppe	Pastizal Gipsófilo de Chihuahua	CES302.732	https://explorer.natureserve.org/Taxon/ELEMENT_GLOBAL.2.722940	N	3.A.2.Na	M087	Chihuahuan Semi-Desert Grassland	North American Warm Desert Scrub & Grassland	Warm Desert & Semi-Desert Scrub & Grassland	Warm Desert & Semi-Desert Woodland, Scrub & Grassland	Desert & Semi-Desert	12557.3	2774.92	0.0010939	-77.902	Loss:70%	7.53474	Protect:>5-10%	12.7379	22.4422	62.8821	72.973	285	201
7503	Chihuahuan Loamy Plains Desert Grassland	Chihuahuan Loamy Plains Desert Grassland	Pastizal de Planicies Arcillosas de Chihuahua	CES302.061	https://explorer.natureserve.org/Taxon/ELEMENT_GLOBAL.2.797571	N	3.A.2.Na	M087	Chihuahuan Semi-Desert Grassland	North American Warm Desert Scrub & Grassland	Warm Desert & Semi-Desert Scrub & Grassland	Warm Desert & Semi-Desert Woodland, Scrub & Grassland	Desert & Semi-Desert	38265.8	5203.63	0.00333341	-86.4013	Loss:80%	1.26525	Protect:>1-3%	3.44639	23.9464	50.2	61.9883	532	404
7133	Chihuahuan Sandy Plains Semi-Desert Grassland	Chihuahuan Sandy Plains Semi-Desert Grassland	Pastizal Semi-desértico de Planicies Arenosas de Chihuahua	CES302.736	https://explorer.natureserve.org/Taxon/ELEMENT_GLOBAL.2.722936	N	3.A.2.Na	M087	Chihuahuan Semi-Desert Grassland	North American Warm Desert Scrub & Grassland	Warm Desert & Semi-Desert Scrub & Grassland	Warm Desert & Semi-Desert Woodland, Scrub & Grassland	Desert & Semi-Desert	8357.02	1439.37	0.000727998	-82.7765	Loss:80%	5.25002	Protect:>5-10%	7.32996	9.4488	29.8969	38.1579	198	36
7504	Chihuahuan-Sonoran Desert Bottomland and Swale Grassland	Chihuahuan-Sonoran Desert Bottomland and Swale Grassland	Pradera de Bajíos del Desierto de Chihuahua y Sonora	CES302.746	https://explorer.natureserve.org/Taxon/ELEMENT_GLOBAL.2.722926	N	3.A.2.Na	M087	Chihuahuan Semi-Desert Grassland	North American Warm Desert Scrub & Grassland	Warm Desert & Semi-Desert Scrub & Grassland	Warm Desert & Semi-Desert Woodland, Scrub & Grassland	Desert & Semi-Desert	17656	2817.03	0.00153805	-84.0449	Loss:80%	2.2047	Protect:>1-3%	2.77907	19.1558	41.5	50.8772	342	99
9145	North American Warm Desert Active and Stabilized Dune	North American Warm Desert Active and Stabilized Dune	Dunas del del Desierto Cálido de Norte América	CES302.744	https://explorer.natureserve.org/Taxon/ELEMENT_GLOBAL.2.722928	N	3.A.2.Na	M088	Mojave-Sonoran Semi-Desert Scrub	North American Warm Desert Scrub & Grassland	Warm Desert & Semi-Desert Scrub & Grassland	Warm Desert & Semi-Desert Woodland, Scrub & Grassland	Desert & Semi-Desert	23285.6	19238	0.00202846	-17.3822	Loss:10%	31.2751	Protect:>30-50%	35.5161	57.2034	84.9802	89.6	297	235
7087	Sonora-Mojave Creosotebush-White Bursage Desert Scrub	Sonora-Mojave Creosotebush-White Bursage Desert Scrub	Matorral Desértico de Gobernadora de Sonora y Mojave	CES302.756	https://explorer.natureserve.org/Taxon/ELEMENT_GLOBAL.2.722916	N	3.A.2.Na	M088	Mojave-Sonoran Semi-Desert Scrub	North American Warm Desert Scrub & Grassland	Warm Desert & Semi-Desert Scrub & Grassland	Warm Desert & Semi-Desert Woodland, Scrub & Grassland	Desert & Semi-Desert	90180.9	102934	0.00785585	14.1422	Loss: <10%	25.6603	Protect:>25-30%	28.2126	80.0302	97.8873	99.0541	519	2786
7090	Sonoran Granite Outcrop Desert Scrub	Sonoran Granite Outcrop Desert Scrub	Matorral Desértico en Afloramientos Graníticos de Sonora	CES302.760	https://explorer.natureserve.org/Taxon/ELEMENT_GLOBAL.2.722912	N	3.A.2.Na	M088	Mojave-Sonoran Semi-Desert Scrub	North American Warm Desert Scrub & Grassland	Warm Desert & Semi-Desert Scrub & Grassland	Warm Desert & Semi-Desert Woodland, Scrub & Grassland	Desert & Semi-Desert	116.851	1.7496	1.01791e-05	Not reported	Not reported	Not reported	Not reported	Not reported				10
7091	Sonoran Mid-Elevation Desert Scrub	Sonoran Mid-Elevation Desert Scrub	Matorral Desértico de Sonora	CES302.035	https://explorer.natureserve.org/Taxon/ELEMENT_GLOBAL.2.722672	N	3.A.2.Na	M088	Mojave-Sonoran Semi-Desert Scrub	North American Warm Desert Scrub & Grassland	Warm Desert & Semi-Desert Scrub & Grassland	Warm Desert & Semi-Desert Woodland, Scrub & Grassland	Desert & Semi-Desert	11505.6	12703.5	0.00100228	10.4116	Loss: <10%	36.281	Protect:>30-50%	35.4192	41.1392	79.3103	85.034	254	140
7109	Sonoran Paloverde-Mixed Cacti Desert Scrub	Sonoran Paloverde-Mixed Cacti Desert Scrub	Matorral Desértico Mixto de Palo Verde-Cactus de Sonora	CES302.761	https://explorer.natureserve.org/Taxon/ELEMENT_GLOBAL.2.722911	N	3.A.2.Na	M088	Mojave-Sonoran Semi-Desert Scrub	North American Warm Desert Scrub & Grassland	Warm Desert & Semi-Desert Scrub & Grassland	Warm Desert & Semi-Desert Woodland, Scrub & Grassland	Desert & Semi-Desert	131447	95916	0.0114506	-27.0305	Loss:20%	13.198	Protect:>10-17%	15.2365	53.8968	77.7177	84.5806	1042	1341
9146	North American Warm Desert Badland	North American Warm Desert Badland	Mal Pais del Desierto Cálido de Norte América	CES302.743	https://explorer.natureserve.org/Taxon/ELEMENT_GLOBAL.2.722929	N	3.A.2.Na	M117	North American Warm Semi-Desert Cliff, Scree & Rock Vegetation	North American Warm Desert Scrub & Grassland	Warm Desert & Semi-Desert Scrub & Grassland	Warm Desert & Semi-Desert Woodland, Scrub & Grassland	Desert & Semi-Desert	8867.73	7700.43	0.000772487	-13.1635	Loss:10%	41.2238	Protect:>30-50%	43.2672	55.5556	93.2432	93.2432	136	69
9147	North American Warm Desert Bedrock Cliff and Outcrop	North American Warm Desert Bedrock Cliff and Outcrop	Vegetación de Acantilados Rocosos del Desierto Cálido de Norte América	CES302.745	https://explorer.natureserve.org/Taxon/ELEMENT_GLOBAL.2.722927	N	3.A.2.Na	M117	North American Warm Semi-Desert Cliff, Scree & Rock Vegetation	North American Warm Desert Scrub & Grassland	Warm Desert & Semi-Desert Scrub & Grassland	Warm Desert & Semi-Desert Woodland, Scrub & Grassland	Desert & Semi-Desert	27435.9	12225.3	0.00239	-55.4407	Loss:50%	37.0649	Protect:>30-50%	38.7874	22.449	87.234	89.6739	202	170
9150	North American Warm Desert Pavement	North American Warm Desert Pavement	Vegetacion de Grava del Desierto Cálido de Norte América	CES302.750	https://explorer.natureserve.org/Taxon/ELEMENT_GLOBAL.2.722922	N	3.A.2.Na	M117	North American Warm Semi-Desert Cliff, Scree & Rock Vegetation	North American Warm Desert Scrub & Grassland	Warm Desert & Semi-Desert Scrub & Grassland	Warm Desert & Semi-Desert Woodland, Scrub & Grassland	Desert & Semi-Desert	25019.6	19412.1	0.00217951	-22.4122	Loss:20%	36.6852	Protect:>30-50%	37.9871	70.7792	97.6517	98.6166	290	499
9153	North American Warm Desert Volcanic Rockland	North American Warm Desert Volcanic Rockland	Vegetación de Roquedales Volcánicos del Desierto Cálido de Norte América	CES302.754	https://explorer.natureserve.org/Taxon/ELEMENT_GLOBAL.2.722918	N	3.A.2.Na	M117	North American Warm Semi-Desert Cliff, Scree & Rock Vegetation	North American Warm Desert Scrub & Grassland	Warm Desert & Semi-Desert Scrub & Grassland	Warm Desert & Semi-Desert Woodland, Scrub & Grassland	Desert & Semi-Desert	968.12	499	8.4335e-05	-48.4568	Loss:40%	21.0675	Protect:>17-25%	31.4894	83.3333	88.8889	94.1176	102	16
9154	North American Warm Desert Wash	North American Warm Desert Wash	Arroyo del Desierto Cálido de Norte América	CES302.755	https://explorer.natureserve.org/Taxon/ELEMENT_GLOBAL.2.722917	N	3.A.2.Na	M092	North American Warm-Desert Xeric-Riparian Scrub	North American Warm Desert Scrub & Grassland	Warm Desert & Semi-Desert Scrub & Grassland	Warm Desert & Semi-Desert Woodland, Scrub & Grassland	Desert & Semi-Desert	11113	5481.05	0.000968078	Not reported	Not reported	Not reported	Not reported	Not reported	6.4639	96.0396	100	545	143
10765	Central Mexican Mixed Desert Scrub	Central Mexican Mixed Desert Scrub	Matorral Crasicaule	CES301.713	https://explorer.natureserve.org/Taxon/ELEMENT_GLOBAL.2.938188	N	3.A.2.Na	M130	Tamaulipan Scrub & Grassland	North American Warm Desert Scrub & Grassland	Warm Desert & Semi-Desert Scrub & Grassland	Warm Desert & Semi-Desert Woodland, Scrub & Grassland	Desert & Semi-Desert	75428	48992.3	0.0065707	-35.0476	Loss:30%	3.85899	Protect:>3-5%	5.0353				14
10766	Central Mexican Submontane Mixed Desert Scrub	Central Mexican Submontane Mixed Desert Scrub	Matorral Submontano	CES301.714	https://explorer.natureserve.org/Taxon/ELEMENT_GLOBAL.2.938390	N	3.A.2.Na	M130	Tamaulipan Scrub & Grassland	North American Warm Desert Scrub & Grassland	Warm Desert & Semi-Desert Scrub & Grassland	Warm Desert & Semi-Desert Woodland, Scrub & Grassland	Desert & Semi-Desert	8287.71	6477.36	0.00072196	-21.8438	Loss:20%	12.4147	Protect:>10-17%	14.9257				8
6159	South Texas Sand Sheet Grassland	South Texas Sand Sheet Grassland		CES301.538		Y	3.A.2.Na	M130	Tamaulipan Scrub & Grassland	North American Warm Desert Scrub & Grassland	Warm Desert & Semi-Desert Scrub & Grassland	Warm Desert & Semi-Desert Woodland, Scrub & Grassland	Desert & Semi-Desert	5933.61	4332.59	0.00051689	-26.9822	Loss:20%	19.2099	Protect:>17-25%	19.8088
7392	Tamaulipan Calcareous Thornscrub	Tamaulipan Calcareous Thornscrub	Matorral Espinoso de Suelo Calcáreo de Tamaulipas	CES301.986	https://explorer.natureserve.org/Taxon/ELEMENT_GLOBAL.2.722719	N	3.A.2.Na	M130	Tamaulipan Scrub & Grassland	North American Warm Desert Scrub & Grassland	Warm Desert & Semi-Desert Scrub & Grassland	Warm Desert & Semi-Desert Woodland, Scrub & Grassland	Desert & Semi-Desert	32206.8	25649	0.0028056	-20.3615	Loss:20%	6.42374	Protect:>5-10%	9.35073	46.2633	85.4545	92.069	560	380
9991	Tamaulipan Caliche Grassland	Tamaulipan Caliche Grassland	Pradera de Caliche de Tamaulipas	CES301.989	https://explorer.natureserve.org/Taxon/ELEMENT_GLOBAL.2.722716	N	3.A.2.Na	M130	Tamaulipan Scrub & Grassland	North American Warm Desert Scrub & Grassland	Warm Desert & Semi-Desert Scrub & Grassland	Warm Desert & Semi-Desert Woodland, Scrub & Grassland	Desert & Semi-Desert	1976.93	101.477	0.000172215	Not reported	Not reported	Not reported	Not reported	Not reported				67
7440	Tamaulipan Clay Grassland	Tamaulipan Clay Grassland	Pastizal de Suelo Arcilloso de Tamaulipas	CES301.987	https://explorer.natureserve.org/Taxon/ELEMENT_GLOBAL.2.722718	N	3.A.2.Na	M130	Tamaulipan Scrub & Grassland	North American Warm Desert Scrub & Grassland	Warm Desert & Semi-Desert Scrub & Grassland	Warm Desert & Semi-Desert Woodland, Scrub & Grassland	Desert & Semi-Desert	70.7373	47.4174	6.16208e-06	Not reported	Not reported	Not reported	Not reported	Not reported
7439	Tamaulipan Loma Shrubland and Grassland	Tamaulipan Loma Shrubland and Grassland		CES301.462	https://explorer.natureserve.org/Taxon/ELEMENT_GLOBAL.2.723124	N	3.A.2.Na	M130	Tamaulipan Scrub & Grassland	North American Warm Desert Scrub & Grassland	Warm Desert & Semi-Desert Scrub & Grassland	Warm Desert & Semi-Desert Woodland, Scrub & Grassland	Desert & Semi-Desert	772.392	432.491	6.72847e-05	-44.0062	Loss:40%	42.8356	Protect:>30-50%	65.3879				147
7390	Tamaulipan Mixed Deciduous Thornscrub	Tamaulipan Mixed Deciduous Thornscrub	Matorral Mixto Espinoso Deciduo de Tamaulipas	CES301.983	https://explorer.natureserve.org/Taxon/ELEMENT_GLOBAL.2.722722	N	3.A.2.Na	M130	Tamaulipan Scrub & Grassland	North American Warm Desert Scrub & Grassland	Warm Desert & Semi-Desert Scrub & Grassland	Warm Desert & Semi-Desert Woodland, Scrub & Grassland	Desert & Semi-Desert	77019.9	33162.2	0.00670937	-56.9434	Loss:50%	5.19121	Protect:>5-10%	1.58968	47.2834	76.9508	83.1281	563	739
9268	Tamaulipan Ramadero	Tamaulipan Ramadero	Ramadero Tamaulipeco	CES301.992	https://explorer.natureserve.org/Taxon/ELEMENT_GLOBAL.2.722713	N	3.A.2.Na	M130	Tamaulipan Scrub & Grassland	North American Warm Desert Scrub & Grassland	Warm Desert & Semi-Desert Scrub & Grassland	Warm Desert & Semi-Desert Woodland, Scrub & Grassland	Desert & Semi-Desert	3698.82	2080.35	0.000322212	-43.7564	Loss:40%	3.00701	Protect:>3-5%	1.85604	10	95.4545	100	127	36
9270	Tamaulipan Saline Thornscrub	Tamaulipan Saline Thornscrub	Matorral Espinoso Halófilo de Tamaulipas	CES301.711	https://explorer.natureserve.org/Taxon/ELEMENT_GLOBAL.2.859564	N	3.A.2.Na	M130	Tamaulipan Scrub & Grassland	North American Warm Desert Scrub & Grassland	Warm Desert & Semi-Desert Scrub & Grassland	Warm Desert & Semi-Desert Woodland, Scrub & Grassland	Desert & Semi-Desert	8811.68	4418.82	0.000767604	-49.8527	Loss:40%	3.67506	Protect:>3-5%		10.2564	83.3333	100	142	18
7438	Tamaulipan Savanna Grassland	Tamaulipan Savanna Grassland	Sabana Pastizal de Tamaulipas	CES301.985	https://explorer.natureserve.org/Taxon/ELEMENT_GLOBAL.2.722720	N	3.A.2.Na	M130	Tamaulipan Scrub & Grassland	North American Warm Desert Scrub & Grassland	Warm Desert & Semi-Desert Scrub & Grassland	Warm Desert & Semi-Desert Woodland, Scrub & Grassland	Desert & Semi-Desert	18447.8	10647.3	0.00160702	-42.2839	Loss:40%	14.1676	Protect:>10-17%	7.72463	37.6623	83.9228	92.1512	236	423
10599	Gulf of California Coast Torchwood-Cardon Desert Scrub	Gulf of California Coast Torchwood-Cardon Desert Scrub		CES302.013	https://explorer.natureserve.org/Taxon/ELEMENT_GLOBAL.2.722692	N	3.A.2.Na	M089	Viscaino-Baja California Desert Scrub	North American Warm Desert Scrub & Grassland	Warm Desert & Semi-Desert Scrub & Grassland	Warm Desert & Semi-Desert Woodland, Scrub & Grassland	Desert & Semi-Desert	29639.2	27034	0.00258193	-8.78973	Loss: <10%	32.92	Protect:>30-50%	35.1197
10612	Magdalena Barrancas Desert Scrub	Magdalena Barrancas Desert Scrub	Matorral Desértico de Magdalena Barrancas	CES302.739	https://explorer.natureserve.org/Taxon/ELEMENT_GLOBAL.2.722933	N	3.A.2.Na	M089	Viscaino-Baja California Desert Scrub	North American Warm Desert Scrub & Grassland	Warm Desert & Semi-Desert Scrub & Grassland	Warm Desert & Semi-Desert Woodland, Scrub & Grassland	Desert & Semi-Desert	6895.34	5530.47	0.000600667	-19.794	Loss:10%	0.047343	Protect:<1%	0.0530235
10611	Magdalena Plain Desert Scrub	Magdalena Plain Desert Scrub		CES302.740	https://explorer.natureserve.org/Taxon/ELEMENT_GLOBAL.2.722932	N	3.A.2.Na	M089	Viscaino-Baja California Desert Scrub	North American Warm Desert Scrub & Grassland	Warm Desert & Semi-Desert Scrub & Grassland	Warm Desert & Semi-Desert Woodland, Scrub & Grassland	Desert & Semi-Desert	899.302	637.211	7.83402e-05	-29.1439	Loss:20%	13.36	Protect:>10-17%	18.1659
10606	Northern Viscaino Coastal Plain Maguey-Boojum Desert Scrub	Northern Viscaino Coastal Plain Maguey-Boojum Desert Scrub	Matorral Desértico de Maguey y Cirio de la Planicie Costera del Norte de Viscaino	CES302.006	https://explorer.natureserve.org/Taxon/ELEMENT_GLOBAL.2.722699	N	3.A.2.Na	M089	Viscaino-Baja California Desert Scrub	North American Warm Desert Scrub & Grassland	Warm Desert & Semi-Desert Scrub & Grassland	Warm Desert & Semi-Desert Woodland, Scrub & Grassland	Desert & Semi-Desert	10567.4	10293.5	0.000920547	-2.59142	Loss: <10%	77.3344	Protect:>70%	77.9156	42.6471	86.3248	87.1212	79	122
10605	Northern Viscaino White Bursage-Agave Inland Low Desert Scrub	Northern Viscaino White Bursage-Agave Inland Low Desert Scrub	Matorral Desértico Rosetófilo del Interior del Norte de Viscaino	CES302.007	https://explorer.natureserve.org/Taxon/ELEMENT_GLOBAL.2.722698	N	3.A.2.Na	M089	Viscaino-Baja California Desert Scrub	North American Warm Desert Scrub & Grassland	Warm Desert & Semi-Desert Scrub & Grassland	Warm Desert & Semi-Desert Woodland, Scrub & Grassland	Desert & Semi-Desert	122.44	120.277	1.0666e-05	-1.76634	Loss: <10%	71.5788	Protect:>70%	71.631
10086	San Lucan Thornscrub	San Lucan Thornscrub		CES401.301	https://explorer.natureserve.org/Taxon/ELEMENT_GLOBAL.2.722130	N	3.A.2.Na	M089	Viscaino-Baja California Desert Scrub	North American Warm Desert Scrub & Grassland	Warm Desert & Semi-Desert Scrub & Grassland	Warm Desert & Semi-Desert Woodland, Scrub & Grassland	Desert & Semi-Desert	689.99	532.81	6.01065e-05	-22.7801	Loss:20%	24.806	Protect:>17-25%	28.8804
9056	Eastern Boreal-Sub-boreal Conifer Acidic Swamp and Treed Poor Fen	Eastern Boreal-Sub-boreal Conifer Acidic Swamp and Treed Poor Fen		CES103.724	https://explorer.natureserve.org/Taxon/ELEMENT_GLOBAL.2.722947	N	1.B.5.Na	M299	North American Boreal Conifer Poor Swamp	North American Boreal Flooded & Swamp Forest	Boreal Flooded & Swamp Forest	Temperate & Boreal Forest & Woodland	Forest & Woodland	41718.3	42756.4	0.00363417	2.48845	Loss: <10%	15.9881	Protect:>10-17%	17.6393	0	0	4.3478	203	113
7444	Eastern Boreal Floodplain	Eastern Boreal Floodplain		CES103.588	https://explorer.natureserve.org/Taxon/ELEMENT_GLOBAL.2.723018	N	1.B.5.Na	M300	North American Boreal Flooded & Rich Swamp Forest	North American Boreal Flooded & Swamp Forest	Boreal Flooded & Swamp Forest	Temperate & Boreal Forest & Woodland	Forest & Woodland	81.2187	0	7.07513e-06	Not reported	Not reported	Not reported	Not reported	Not reported				560
7604	Western North American Boreal Mesic Black Spruce Forest	Western North American Boreal Mesic Black Spruce Forest		CES105.107	https://explorer.natureserve.org/Taxon/ELEMENT_GLOBAL.2.817375	N	1.B.4.Na	M156	Alaskan-Yukon North American Boreal Forest	North American Boreal Forest & Woodland	Boreal Forest & Woodland	Temperate & Boreal Forest & Woodland	Forest & Woodland	65.0349	0	5.66533e-06	Not reported	Not reported	Not reported	Not reported	Not reported
7344	Boreal Jack Pine-Black Spruce Forest	Boreal Jack Pine-Black Spruce Forest		CES103.022		Y	1.B.4.Na	M495	Eastern North American Boreal Forest	North American Boreal Forest & Woodland	Boreal Forest & Woodland	Temperate & Boreal Forest & Woodland	Forest & Woodland	16268.9	6.3828	0.00141722	Not reported	Not reported	Not reported	Not reported	Not reported				363
7370	Appalachian (Hemlock)-Northern Hardwood Forest	Appalachian (Hemlock)-Northern Hardwood Forest		CES202.593	https://explorer.natureserve.org/Taxon/ELEMENT_GLOBAL.2.723013	N	1.B.2.Na	M883	Appalachian-Interior-Northeastern Mesic Forest	Eastern North American Forest & Woodland	Cool Temperate Forest & Woodland	Temperate & Boreal Forest & Woodland	Forest & Woodland	99078.5	85514.6	0.00863094	-13.69	Loss:10%	2.42684	Protect:>1-3%	3.11027	45.0235	77.6731	88.5478	29	2155
7321	South-Central Interior Mesophytic Forest	South-Central Interior Mesophytic Forest		CES202.887	https://explorer.natureserve.org/Taxon/ELEMENT_GLOBAL.2.722791	N	1.B.2.Na	M883	Appalachian-Interior-Northeastern Mesic Forest	Eastern North American Forest & Woodland	Cool Temperate Forest & Woodland	Temperate & Boreal Forest & Woodland	Forest & Woodland	94106.6	81938.3	0.00819783	-12.9303	Loss:10%	2.78509	Protect:>1-3%	4.19408	31.6068	84.5467	93.1193	4	2158
7318	Southern and Central Appalachian Cove Forest	Southern and Central Appalachian Cove Forest		CES202.373	https://explorer.natureserve.org/Taxon/ELEMENT_GLOBAL.2.723143	N	1.B.2.Na	M883	Appalachian-Interior-Northeastern Mesic Forest	Eastern North American Forest & Woodland	Cool Temperate Forest & Woodland	Temperate & Boreal Forest & Woodland	Forest & Woodland	9702.17	11654.9	0.000845177	20.1263	Loss: <10%	9.69712	Protect:>5-10%	8.10496	35.426	96.2217	97.5113	4	493
7309	Southern Appalachian Northern Hardwood Forest	Southern Appalachian Northern Hardwood Forest		CES202.029	https://explorer.natureserve.org/Taxon/ELEMENT_GLOBAL.2.722676	N	1.B.2.Na	M883	Appalachian-Interior-Northeastern Mesic Forest	Eastern North American Forest & Woodland	Cool Temperate Forest & Woodland	Temperate & Boreal Forest & Woodland	Forest & Woodland	1238.75	2087.45	0.00010791	68.5128	Loss: <10%	42.4283	Protect:>30-50%	29.5446	57.5758	81.5789	89.7436	313	48
7316	Southern Piedmont Mesic Forest	Southern Piedmont Mesic Forest		CES202.342	https://explorer.natureserve.org/Taxon/ELEMENT_GLOBAL.2.723165	N	1.B.2.Na	M883	Appalachian-Interior-Northeastern Mesic Forest	Eastern North American Forest & Woodland	Cool Temperate Forest & Woodland	Temperate & Boreal Forest & Woodland	Forest & Woodland	39779.1	15482.8	0.00346524	-61.078	Loss:60%	1.17395	Protect:>1-3%	1.44181	10.56	95.2381	98.2609	1	227
7317	Allegheny-Cumberland Dry Oak Forest and Woodland	Allegheny-Cumberland Dry Oak Forest and Woodland		CES202.359	https://explorer.natureserve.org/Taxon/ELEMENT_GLOBAL.2.723154	N	1.B.2.Na	M502	Appalachian-Northeastern Oak - Hardwood - Pine Forest & Woodland	Eastern North American Forest & Woodland	Cool Temperate Forest & Woodland	Temperate & Boreal Forest & Woodland	Forest & Woodland	66056	31318	0.00575428	-52.5888	Loss:50%	2.73522	Protect:>1-3%	4.13714	28.3929	72.6181	82.1296	3	1246
7340	Appalachian Shale Barrens	Appalachian Shale Barrens		CES202.598	https://explorer.natureserve.org/Taxon/ELEMENT_GLOBAL.2.723010	N	1.B.2.Na	M502	Appalachian-Northeastern Oak - Hardwood - Pine Forest & Woodland	Eastern North American Forest & Woodland	Cool Temperate Forest & Woodland	Temperate & Boreal Forest & Woodland	Forest & Woodland	22.9473	20.8251	1.99899e-06	Not reported	Not reported	Not reported	Not reported	Not reported				35
7320	Central and Southern Appalachian Montane Oak Forest	Central and Southern Appalachian Montane Oak Forest		CES202.596	https://explorer.natureserve.org/Taxon/ELEMENT_GLOBAL.2.723012	N	1.B.2.Na	M502	Appalachian-Northeastern Oak - Hardwood - Pine Forest & Woodland	Eastern North American Forest & Woodland	Cool Temperate Forest & Woodland	Temperate & Boreal Forest & Woodland	Forest & Woodland	4834.14	1995.25	0.000421113	-58.7259	Loss:50%	17.2449	Protect:>17-25%	17.0517	30.2817	74.5283	94.2529	1	93
7369	Central Appalachian Dry Oak-Pine Forest	Central Appalachian Dry Oak-Pine Forest		CES202.591	https://explorer.natureserve.org/Taxon/ELEMENT_GLOBAL.2.723015	N	1.B.2.Na	M502	Appalachian-Northeastern Oak - Hardwood - Pine Forest & Woodland	Eastern North American Forest & Woodland	Cool Temperate Forest & Woodland	Temperate & Boreal Forest & Woodland	Forest & Woodland	30745.3	14837.5	0.00267829	-51.7406	Loss:50%	3.57718	Protect:>3-5%	6.22715	28.7671	96.6292	98.9427	989	1240
7377	Central Appalachian Pine-Oak Rocky Woodland	Central Appalachian Pine-Oak Rocky Woodland		CES202.600	https://explorer.natureserve.org/Taxon/ELEMENT_GLOBAL.2.723009	N	1.B.2.Na	M502	Appalachian-Northeastern Oak - Hardwood - Pine Forest & Woodland	Eastern North American Forest & Woodland	Cool Temperate Forest & Woodland	Temperate & Boreal Forest & Woodland	Forest & Woodland	2613.04	2027.54	0.000227627	-22.4069	Loss:20%	5.81916	Protect:>5-10%	6.13407	8.9286	100	100	529	137
9288	Northeastern Interior Calcareous Oak Forest	Northeastern Interior Calcareous Oak Forest		CES202.452	https://explorer.natureserve.org/Taxon/ELEMENT_GLOBAL.2.917088	N	1.B.2.Na	M502	Appalachian-Northeastern Oak - Hardwood - Pine Forest & Woodland	Eastern North American Forest & Woodland	Cool Temperate Forest & Woodland	Temperate & Boreal Forest & Woodland	Forest & Woodland	1.0692	0	9.31403e-08	Not reported	Not reported	Not reported	Not reported	Not reported
7303	Northeastern Interior Dry-Mesic Oak Forest	Northeastern Interior Dry-Mesic Oak Forest		CES202.592	https://explorer.natureserve.org/Taxon/ELEMENT_GLOBAL.2.723014	N	1.B.2.Na	M502	Appalachian-Northeastern Oak - Hardwood - Pine Forest & Woodland	Eastern North American Forest & Woodland	Cool Temperate Forest & Woodland	Temperate & Boreal Forest & Woodland	Forest & Woodland	120971	74756.8	0.0105381	-38.203	Loss:30%	2.77741	Protect:>1-3%	4.05063	26.3761	66.1085	77.0579	3	1120
7354	Northeastern Interior Pine Barrens	Northeastern Interior Pine Barrens		CES202.590	https://explorer.natureserve.org/Taxon/ELEMENT_GLOBAL.2.723016	N	1.B.2.Na	M502	Appalachian-Northeastern Oak - Hardwood - Pine Forest & Woodland	Eastern North American Forest & Woodland	Cool Temperate Forest & Woodland	Temperate & Boreal Forest & Woodland	Forest & Woodland	488.916	182.388	4.25905e-05	-62.6955	Loss:60%	5.32546	Protect:>5-10%	12.6529				3
7324	Northern Atlantic Coastal Plain Hardwood Forest	Northern Atlantic Coastal Plain Dry Oak-Hardwood Forest		CES203.475	https://explorer.natureserve.org/Taxon/ELEMENT_GLOBAL.2.723111	N	1.B.2.Na	M502	Appalachian-Northeastern Oak - Hardwood - Pine Forest & Woodland	Eastern North American Forest & Woodland	Cool Temperate Forest & Woodland	Temperate & Boreal Forest & Woodland	Forest & Woodland	18062.3	8672.47	0.00157344	-51.9857	Loss:50%	4.22324	Protect:>3-5%	6.47328	43.9791	88.0952	95.122	1	241
7379	Northern Atlantic Coastal Plain Maritime Forest	Northern Atlantic Coastal Plain Maritime Forest		CES203.302	https://explorer.natureserve.org/Taxon/ELEMENT_GLOBAL.2.723189	N	1.B.2.Na	M502	Appalachian-Northeastern Oak - Hardwood - Pine Forest & Woodland	Eastern North American Forest & Woodland	Cool Temperate Forest & Woodland	Temperate & Boreal Forest & Woodland	Forest & Woodland	1018.59	546.41	8.87316e-05	-46.3563	Loss:40%	12.8217	Protect:>10-17%	18.8108				431
7355	Northern Atlantic Coastal Plain Pitch Pine Barrens	Northern Atlantic Coastal Plain Pitch Pine Barrens		CES203.269	https://explorer.natureserve.org/Taxon/ELEMENT_GLOBAL.2.723217	N	1.B.2.Na	M502	Appalachian-Northeastern Oak - Hardwood - Pine Forest & Woodland	Eastern North American Forest & Woodland	Cool Temperate Forest & Woodland	Temperate & Boreal Forest & Woodland	Forest & Woodland	3455.86	1991.89	0.000301047	-42.362	Loss:40%	24.6267	Protect:>17-25%	38.6881	10	41.6667	51.7241	485	15
7352	Southern Appalachian Montane Pine Forest and Woodland	Southern Appalachian Montane Pine Forest and Woodland		CES202.331	https://explorer.natureserve.org/Taxon/ELEMENT_GLOBAL.2.723172	N	1.B.2.Na	M502	Appalachian-Northeastern Oak - Hardwood - Pine Forest & Woodland	Eastern North American Forest & Woodland	Cool Temperate Forest & Woodland	Temperate & Boreal Forest & Woodland	Forest & Woodland	2356.99	418.81	0.000205322	-82.2311	Loss:80%	20.1631	Protect:>17-25%	21.1432	1.3889	50	70	224	9
7315	Southern Appalachian Oak Forest	Southern Appalachian Oak Forest		CES202.886	https://explorer.natureserve.org/Taxon/ELEMENT_GLOBAL.2.722792	N	1.B.2.Na	M502	Appalachian-Northeastern Oak - Hardwood - Pine Forest & Woodland	Eastern North American Forest & Woodland	Cool Temperate Forest & Woodland	Temperate & Boreal Forest & Woodland	Forest & Woodland	27464.2	26418.6	0.00239247	-3.80724	Loss: <10%	9.77082	Protect:>5-10%	10.5631	53.4669	84.9032	89.1645	1	692
7376	Southern Ridge and Valley / Cumberland Dry Calcareous Forest	Southern Ridge and Valley / Cumberland Dry Calcareous Forest		CES202.457	https://explorer.natureserve.org/Taxon/ELEMENT_GLOBAL.2.723128	N	1.B.2.Na	M502	Appalachian-Northeastern Oak - Hardwood - Pine Forest & Woodland	Eastern North American Forest & Woodland	Cool Temperate Forest & Woodland	Temperate & Boreal Forest & Woodland	Forest & Woodland	18799.2	22078.8	0.00163764	Not reported	Not reported	Not reported	Not reported	Not reported	46.9697	81.5421	90.0222	850	503
7313	North-Central Interior Beech-Maple Forest	North-Central Interior Beech-Maple Forest		CES202.693	https://explorer.natureserve.org/Taxon/ELEMENT_GLOBAL.2.722966	N	1.B.2.Na	M882	Central Midwest Mesic Forest	Eastern North American Forest & Woodland	Cool Temperate Forest & Woodland	Temperate & Boreal Forest & Woodland	Forest & Woodland	88162.2	17590.2	0.00768	-80.0479	Loss:80%	0.285156	Protect:<1%	1.81012	54.717	78.3681	80.4921	569	583
7314	North-Central Interior Maple-Basswood Forest	North-Central Interior Maple-Basswood Forest		CES202.696	https://explorer.natureserve.org/Taxon/ELEMENT_GLOBAL.2.722963	N	1.B.2.Na	M882	Central Midwest Mesic Forest	Eastern North American Forest & Woodland	Cool Temperate Forest & Woodland	Temperate & Boreal Forest & Woodland	Forest & Woodland	49898.9	22509.4	0.0043468	-54.8901	Loss:50%	2.48896	Protect:>1-3%	5.06389	30.1508	84.6316	91.2127	106	696
7334	Ozark-Ouachita Mesic Hardwood Forest	Ozark-Ouachita Mesic Hardwood Forest		CES202.043	https://explorer.natureserve.org/Taxon/ELEMENT_GLOBAL.2.722666	N	1.B.2.Na	M882	Central Midwest Mesic Forest	Eastern North American Forest & Woodland	Cool Temperate Forest & Woodland	Temperate & Boreal Forest & Woodland	Forest & Woodland	6092.33	2383.13	0.000530716	-60.8831	Loss:60%	11.067	Protect:>10-17%	7.0575	4.4586	100	100	590	73
7311	North-Central Interior Dry Oak Forest and Woodland	North-Central Interior Dry Oak Forest and Woodland		CES202.047	https://explorer.natureserve.org/Taxon/ELEMENT_GLOBAL.2.722662	N	1.B.2.Na	M012	Central Midwest Oak Forest, Woodland & Savanna	Eastern North American Forest & Woodland	Cool Temperate Forest & Woodland	Temperate & Boreal Forest & Woodland	Forest & Woodland	22646.6	13030.7	0.0019728	-42.4609	Loss:40%	2.32141	Protect:>1-3%	6.52873	11.9298	49.6644	66.0256	921	254
7310	North-Central Interior Dry-Mesic Oak Forest and Woodland	North-Central Interior Dry-Mesic Oak Forest and Woodland		CES202.046	https://explorer.natureserve.org/Taxon/ELEMENT_GLOBAL.2.722663	N	1.B.2.Na	M012	Central Midwest Oak Forest, Woodland & Savanna	Eastern North American Forest & Woodland	Cool Temperate Forest & Woodland	Temperate & Boreal Forest & Woodland	Forest & Woodland	141658	40700.8	0.0123402	-71.2683	Loss:70%	1.55181	Protect:>1-3%	3.57315	45.7338	82.1069	86.8175	61	1267
7394	North-Central Interior Oak Savanna	North-Central Interior Oak Savanna		CES202.698	https://explorer.natureserve.org/Taxon/ELEMENT_GLOBAL.2.722962	N	1.B.2.Na	M012	Central Midwest Oak Forest, Woodland & Savanna	Eastern North American Forest & Woodland	Cool Temperate Forest & Woodland	Temperate & Boreal Forest & Woodland	Forest & Woodland	45129.1	207.344	0.00393129	-99.5405	Loss:95%	1.88078	Protect:>1-3%	8.08435				474
7395	North-Central Oak Barrens	North-Central Oak Barrens		CES202.727	https://explorer.natureserve.org/Taxon/ELEMENT_GLOBAL.2.722945	N	1.B.2.Na	M012	Central Midwest Oak Forest, Woodland & Savanna	Eastern North American Forest & Woodland	Cool Temperate Forest & Woodland	Temperate & Boreal Forest & Woodland	Forest & Woodland	10333.7	66.3633	0.000900188	-99.3578	Loss:95%	1.96582	Protect:>1-3%	37.5545				209
7373	Acadian Low-Elevation Spruce-Fir-Hardwood Forest	Acadian Low-Elevation Spruce-Fir-Hardwood Forest		CES201.565	https://explorer.natureserve.org/Taxon/ELEMENT_GLOBAL.2.723039	N	1.B.2.Na	M014	Laurentian-Acadian Mesic Hardwood - Conifer Forest	Eastern North American Forest & Woodland	Cool Temperate Forest & Woodland	Temperate & Boreal Forest & Woodland	Forest & Woodland	104519	70342.2	0.00910486	-32.699	Loss:30%	5.23461	Protect:>5-10%	6.98657	58.3333	87.0864	90.8714	896	898
7374	Acadian-Appalachian Montane Spruce-Fir Forest	Acadian-Appalachian Montane Spruce-Fir Forest		CES201.566	https://explorer.natureserve.org/Taxon/ELEMENT_GLOBAL.2.723038	N	1.B.2.Na	M014	Laurentian-Acadian Mesic Hardwood - Conifer Forest	Eastern North American Forest & Woodland	Cool Temperate Forest & Woodland	Temperate & Boreal Forest & Woodland	Forest & Woodland	5498.64	4675.28	0.000478999	-14.974	Loss:10%	28.3908	Protect:>25-30%	32.655	82.8125	98.9744	100	289	318
7350	Central and Southern Appalachian Spruce-Fir Forest	Central and Southern Appalachian Spruce-Fir Forest		CES202.028	https://explorer.natureserve.org/Taxon/ELEMENT_GLOBAL.2.722677	N	1.B.2.Na	M014	Laurentian-Acadian Mesic Hardwood - Conifer Forest	Eastern North American Forest & Woodland	Cool Temperate Forest & Woodland	Temperate & Boreal Forest & Woodland	Forest & Woodland	477.859	411.059	4.16274e-05	-13.9792	Loss:10%	44.8669	Protect:>30-50%	46.172	58.3333	100	100	140	16
7302	Laurentian-Acadian Northern Hardwood Forest	Laurentian-Acadian Northern Hardwood Forest		CES201.564	https://explorer.natureserve.org/Taxon/ELEMENT_GLOBAL.2.723040	N	1.B.2.Na	M014	Laurentian-Acadian Mesic Hardwood - Conifer Forest	Eastern North American Forest & Woodland	Cool Temperate Forest & Woodland	Temperate & Boreal Forest & Woodland	Forest & Woodland	274173	180487	0.0238838	-34.1705	Loss:30%	7.40669	Protect:>5-10%	12.9966	77.8709	91.1685	94.0977	3778	5153
7366	Laurentian-Acadian Pine-Hemlock-Hardwood Forest	Laurentian-Acadian Pine-Hemlock-Hardwood Forest		CES201.563	https://explorer.natureserve.org/Taxon/ELEMENT_GLOBAL.2.723041	N	1.B.2.Na	M014	Laurentian-Acadian Mesic Hardwood - Conifer Forest	Eastern North American Forest & Woodland	Cool Temperate Forest & Woodland	Temperate & Boreal Forest & Woodland	Forest & Woodland	76163.4	30124.7	0.00663475	-60.4473	Loss:60%	9.42431	Protect:>5-10%	5.55793	18.0349	40.2647	52.6953	284	543
7301	Laurentian-Acadian Sub-boreal Aspen-Birch Forest	Laurentian-Acadian Sub-boreal Aspen-Birch Forest		CES103.020	https://explorer.natureserve.org/Taxon/ELEMENT_GLOBAL.2.722685	N	1.B.2.Na	M014	Laurentian-Acadian Mesic Hardwood - Conifer Forest	Eastern North American Forest & Woodland	Cool Temperate Forest & Woodland	Temperate & Boreal Forest & Woodland	Forest & Woodland	3902.9	13152	0.00033999	236.98	Loss: <10%	12.0402	Protect:>10-17%	9.61468				883
9089	Laurentian-Acadian Sub-boreal Mesic Balsam Fir-Spruce Forest	Laurentian-Acadian Sub-boreal Mesic Balsam Fir-Spruce Forest		CES103.426	https://explorer.natureserve.org/Taxon/ELEMENT_GLOBAL.2.878457	N	1.B.2.Na	M014	Laurentian-Acadian Mesic Hardwood - Conifer Forest	Eastern North American Forest & Woodland	Cool Temperate Forest & Woodland	Temperate & Boreal Forest & Woodland	Forest & Woodland	81952.4	67234.3	0.00713905	-17.9593	Loss:10%	12.3525	Protect:>10-17%	16.4983	52.4771	84.3594	90.5901	3	737
7517	Paleozoic Plateau Bluff and Talus	Paleozoic Plateau Bluff and Talus		CES202.704		Y	1.B.2.Na	M014	Laurentian-Acadian Mesic Hardwood - Conifer Forest	Eastern North American Forest & Woodland	Cool Temperate Forest & Woodland	Temperate & Boreal Forest & Woodland	Forest & Woodland	5935.48	2548.96	0.000517052	-57.0554	Loss:50%	1.70544	Protect:>1-3%	3.80468	26.7606	86.1111	100	1	69
7465	Acadian Sub-boreal Spruce Flat	Acadian Sub-boreal Spruce Flat		CES201.562	https://explorer.natureserve.org/Taxon/ELEMENT_GLOBAL.2.723042	N	1.B.3.Na	M504	Laurentian-Acadian Flooded & Swamp Forest	Eastern North American-Great Plains Flooded & Swamp Forest	Temperate Flooded & Swamp Forest	Temperate & Boreal Forest & Woodland	Forest & Woodland	20541.1	18754.6	0.00178938	-8.69702	Loss: <10%	8.9798	Protect:>5-10%	9.41808
9112	Laurentian Jack Pine-Red Pine Forest	Laurentian Jack Pine-Red Pine Forest		CES103.075	https://explorer.natureserve.org/Taxon/ELEMENT_GLOBAL.2.821526	N	1.B.2.Na	M159	Laurentian-Acadian Pine - Hardwood Forest & Woodland	Eastern North American Forest & Woodland	Cool Temperate Forest & Woodland	Temperate & Boreal Forest & Woodland	Forest & Woodland	1892.29	3222.32	0.000164841	Not reported	Not reported	Not reported	Not reported	Not reported	0	0	100	3	38
7407	Laurentian Pine-Oak Barrens	Laurentian Pine-Oak Barrens		CES201.718	https://explorer.natureserve.org/Taxon/ELEMENT_GLOBAL.2.722951	N	1.B.2.Na	M159	Laurentian-Acadian Pine - Hardwood Forest & Woodland	Eastern North American Forest & Woodland	Cool Temperate Forest & Woodland	Temperate & Boreal Forest & Woodland	Forest & Woodland	3730.75	6310.96	0.000324993	Not reported	Not reported	Not reported	Not reported	Not reported	33.3333	59.0909	69.1358	499	121
7362	Laurentian-Acadian Northern Pine-(Oak) Forest	Laurentian-Acadian Northern Pine-(Oak) Forest		CES201.719	https://explorer.natureserve.org/Taxon/ELEMENT_GLOBAL.2.722950	N	1.B.2.Na	M159	Laurentian-Acadian Pine - Hardwood Forest & Woodland	Eastern North American Forest & Woodland	Cool Temperate Forest & Woodland	Temperate & Boreal Forest & Woodland	Forest & Woodland	44841	16120.7	0.0039062	-64.0493	Loss:60%	10.7178	Protect:>10-17%	10.7067	6.8421	22.7092	34.878	404	214
9088	Laurentian-Acadian Sub-boreal Dry-Mesic Pine-Black Spruce-Hardwood Forest	Laurentian-Acadian Sub-boreal Dry-Mesic Pine-Black Spruce-Hardwood Forest		CES103.425	https://explorer.natureserve.org/Taxon/ELEMENT_GLOBAL.2.878456	N	1.B.2.Na	M159	Laurentian-Acadian Pine - Hardwood Forest & Woodland	Eastern North American Forest & Woodland	Cool Temperate Forest & Woodland	Temperate & Boreal Forest & Woodland	Forest & Woodland	161.522	1470.17	1.40705e-05	Not reported	Not reported	Not reported	Not reported	Not reported				700
7358	Bastrop Lost Pines Forest and Woodland	Bastrop Lost Pines Forest and Woodland		CES205.896	https://explorer.natureserve.org/Taxon/ELEMENT_GLOBAL.2.722785	N	1.B.2.Na	M016	Southern & South-Central Oak - Pine Forest & Woodland	Eastern North American Forest & Woodland	Cool Temperate Forest & Woodland	Temperate & Boreal Forest & Woodland	Forest & Woodland	1403.94	1205.18	0.0001223	-14.1571	Loss:10%	0.224254	Protect:<1%	0.688332				218
7308	Crosstimbers Oak Forest and Woodland	Crosstimbers Oak Forest and Woodland		CES205.682	https://explorer.natureserve.org/Taxon/ELEMENT_GLOBAL.2.722977	N	1.B.2.Na	M016	Southern & South-Central Oak - Pine Forest & Woodland	Eastern North American Forest & Woodland	Cool Temperate Forest & Woodland	Temperate & Boreal Forest & Woodland	Forest & Woodland	53533	31641.7	0.00466338	-40.8931	Loss:40%	1.34438	Protect:>1-3%	1.96674	78.6116	90.4952	92.2462	1	1231
7510	Crowley's Ridge Sand Forest	Crowley's Ridge Sand Forest		CES203.072	https://explorer.natureserve.org/Taxon/ELEMENT_GLOBAL.2.798110	N	1.B.2.Na	M016	Southern & South-Central Oak - Pine Forest & Woodland	Eastern North American Forest & Woodland	Cool Temperate Forest & Woodland	Temperate & Boreal Forest & Woodland	Forest & Woodland	1570.1	638.604	0.000136775	-59.3273	Loss:50%	1.88725	Protect:>1-3%	2.99916	66.6667	79.1667	95.2381		21
7372	East Gulf Coastal Plain Interior Shortleaf Pine-Oak Forest	East Gulf Coastal Plain Interior Shortleaf Pine-Oak Forest		CES203.506	https://explorer.natureserve.org/Taxon/ELEMENT_GLOBAL.2.723082	N	1.B.2.Na	M016	Southern & South-Central Oak - Pine Forest & Woodland	Eastern North American Forest & Woodland	Cool Temperate Forest & Woodland	Temperate & Boreal Forest & Woodland	Forest & Woodland	17056.4	25402	0.00148582	48.9297	Loss: <10%	2.19991	Protect:>1-3%	2.67384	80.5128	97.0711	98.8156	63	808
7307	East Gulf Coastal Plain Northern Dry Upland Hardwood Forest	East Gulf Coastal Plain Northern Dry Upland Hardwood Forest		CES203.483	https://explorer.natureserve.org/Taxon/ELEMENT_GLOBAL.2.723103	N	1.B.2.Na	M016	Southern & South-Central Oak - Pine Forest & Woodland	Eastern North American Forest & Woodland	Cool Temperate Forest & Woodland	Temperate & Boreal Forest & Woodland	Forest & Woodland	19711.5	3608.2	0.00171711	-81.695	Loss:80%	1.52668	Protect:>1-3%	2.62397	27.5986	42.471	48.2609	189	111
7306	East Gulf Coastal Plain Northern Loess Plain Oak-Hickory Upland	East Gulf Coastal Plain Northern Loess Plain Oak-Hickory Upland		CES203.482	https://explorer.natureserve.org/Taxon/ELEMENT_GLOBAL.2.723104	N	1.B.2.Na	M016	Southern & South-Central Oak - Pine Forest & Woodland	Eastern North American Forest & Woodland	Cool Temperate Forest & Woodland	Temperate & Boreal Forest & Woodland	Forest & Woodland	3851.7	3278.19	0.00033553	-14.8898	Loss:10%	0.447266	Protect:<1%	0.939481	51.6129	61.9048	74.359	72	32
7519	East-Central Texas Plains Post Oak Savanna and Woodland	East-Central Texas Plains Post Oak Savanna and Woodland		CES205.679	https://explorer.natureserve.org/Taxon/ELEMENT_GLOBAL.2.802251	N	1.B.2.Na	M016	Southern & South-Central Oak - Pine Forest & Woodland	Eastern North American Forest & Woodland	Cool Temperate Forest & Woodland	Temperate & Boreal Forest & Woodland	Forest & Woodland	36165.1	9765.42	0.00315042	-72.9977	Loss:70%	0.334236	Protect:<1%	0.57036	86.7133	94.544	95.2724	684	1283
7381	Lower Mississippi River Dune Woodland and Forest	Lower Mississippi River Dune Woodland and Forest		CES203.531	https://explorer.natureserve.org/Taxon/ELEMENT_GLOBAL.2.723069	N	1.B.2.Na	M016	Southern & South-Central Oak - Pine Forest & Woodland	Eastern North American Forest & Woodland	Cool Temperate Forest & Woodland	Temperate & Boreal Forest & Woodland	Forest & Woodland	1166.06	253.886	0.000101578	-78.227	Loss:70%	2.8878	Protect:>1-3%	8.41571				5
7509	Mississippi River Alluvial Plain Dry-Mesic Loess Slope Forest	Mississippi River Alluvial Plain Dry-Mesic Loess Slope Forest		CES203.071	https://explorer.natureserve.org/Taxon/ELEMENT_GLOBAL.2.798104	N	1.B.2.Na	M016	Southern & South-Central Oak - Pine Forest & Woodland	Eastern North American Forest & Woodland	Cool Temperate Forest & Woodland	Temperate & Boreal Forest & Woodland	Forest & Woodland	485.247	47.4903	4.22709e-05	Not reported	Not reported	Not reported	Not reported	Not reported				31
7312	Ouachita Montane Oak Forest	Ouachita Montane Oak Forest		CES202.306	https://explorer.natureserve.org/Taxon/ELEMENT_GLOBAL.2.723186	N	1.B.2.Na	M016	Southern & South-Central Oak - Pine Forest & Woodland	Eastern North American Forest & Woodland	Cool Temperate Forest & Woodland	Temperate & Boreal Forest & Woodland	Forest & Woodland	32.4972	27.0702	2.8309e-06	-16.6999	Loss:10%	57.0797	Protect:>50-70%	73.68				4
7364	Ozark-Ouachita Dry Oak Woodland	Ozark-Ouachita Dry Oak Woodland		CES202.707	https://explorer.natureserve.org/Taxon/ELEMENT_GLOBAL.2.722953	N	1.B.2.Na	M016	Southern & South-Central Oak - Pine Forest & Woodland	Eastern North American Forest & Woodland	Cool Temperate Forest & Woodland	Temperate & Boreal Forest & Woodland	Forest & Woodland	58336	979.225	0.00508177	-98.3214	Loss:95%	5.32423	Protect:>5-10%	3.61397	0.7253	24.3902	36.2319	3	27
7304	Ozark-Ouachita Dry-Mesic Oak Forest	Ozark-Ouachita Dry-Mesic Oak Forest		CES202.708	https://explorer.natureserve.org/Taxon/ELEMENT_GLOBAL.2.722952	N	1.B.2.Na	M016	Southern & South-Central Oak - Pine Forest & Woodland	Eastern North American Forest & Woodland	Cool Temperate Forest & Woodland	Temperate & Boreal Forest & Woodland	Forest & Woodland	59722.1	84173.9	0.00520252	40.9426	Loss: <10%	6.12749	Protect:>5-10%	9.12166	71.8663	98.2504	99.2698	7	2624
7507	Ozark-Ouachita Shortleaf Pine-Bluestem Woodland	Ozark-Ouachita Shortleaf Pine-Bluestem Woodland		CES202.325	https://explorer.natureserve.org/Taxon/ELEMENT_GLOBAL.2.798083	N	1.B.2.Na	M016	Southern & South-Central Oak - Pine Forest & Woodland	Eastern North American Forest & Woodland	Cool Temperate Forest & Woodland	Temperate & Boreal Forest & Woodland	Forest & Woodland	14853.4	284.035	0.00129391	Not reported	Not reported	Not reported	Not reported	Not reported				95
7367	Ozark-Ouachita Shortleaf Pine-Oak Forest and Woodland	Ozark-Ouachita Shortleaf Pine-Oak Forest and Woodland		CES202.313	https://explorer.natureserve.org/Taxon/ELEMENT_GLOBAL.2.723183	N	1.B.2.Na	M016	Southern & South-Central Oak - Pine Forest & Woodland	Eastern North American Forest & Woodland	Cool Temperate Forest & Woodland	Temperate & Boreal Forest & Woodland	Forest & Woodland	18979.8	18824.9	0.00165337	-0.8159	Loss: <10%	13.2547	Protect:>10-17%	19.8552	30.5785	97.6344	98.994	3	557
7342	Piedmont Hardpan Woodland and Forest	Piedmont Hardpan Woodland and Forest		CES202.268	https://explorer.natureserve.org/Taxon/ELEMENT_GLOBAL.2.723218	N	1.B.2.Na	M016	Southern & South-Central Oak - Pine Forest & Woodland	Eastern North American Forest & Woodland	Cool Temperate Forest & Woodland	Temperate & Boreal Forest & Woodland	Forest & Woodland	381.154	2.4867	3.32031e-05	Not reported	Not reported	Not reported	Not reported	Not reported				48
7351	Southeastern Interior Longleaf Pine Woodland	Southeastern Interior Longleaf Pine Woodland		CES202.319	https://explorer.natureserve.org/Taxon/ELEMENT_GLOBAL.2.723180	N	1.B.2.Na	M016	Southern & South-Central Oak - Pine Forest & Woodland	Eastern North American Forest & Woodland	Cool Temperate Forest & Woodland	Temperate & Boreal Forest & Woodland	Forest & Woodland	2689.78	293.471	0.000234312	-89.0894	Loss:80%	3.85608	Protect:>3-5%	4.69137	9.7561	60	87.5	136	18
7353	Southern Appalachian Low-Elevation Pine Forest	Southern Appalachian Low-Elevation Pine Forest		CES202.332	https://explorer.natureserve.org/Taxon/ELEMENT_GLOBAL.2.723171	N	1.B.2.Na	M016	Southern & South-Central Oak - Pine Forest & Woodland	Eastern North American Forest & Woodland	Cool Temperate Forest & Woodland	Temperate & Boreal Forest & Woodland	Forest & Woodland	5317.37	6805.13	0.000463208	Not reported	Not reported	Not reported	Not reported	Not reported	17.7966	97.8022	99.0654	756	125
7335	Southern Atlantic Coastal Plain Dry and Dry-Mesic Oak Forest	Southern Atlantic Coastal Plain Dry and Dry-Mesic Oak Forest		CES203.241	https://explorer.natureserve.org/Taxon/ELEMENT_GLOBAL.2.723244	N	1.B.2.Na	M016	Southern & South-Central Oak - Pine Forest & Woodland	Eastern North American Forest & Woodland	Cool Temperate Forest & Woodland	Temperate & Boreal Forest & Woodland	Forest & Woodland	7470.01	9723.6	0.000650729	Not reported	Not reported	Not reported	Not reported	Not reported	21.5385	99.359	99.5495	351	320
7305	Southern Interior Low Plateau Dry-Mesic Oak Forest	Southern Interior Low Plateau Dry-Mesic Oak Forest		CES202.898	https://explorer.natureserve.org/Taxon/ELEMENT_GLOBAL.2.722783	N	1.B.2.Na	M016	Southern & South-Central Oak - Pine Forest & Woodland	Eastern North American Forest & Woodland	Cool Temperate Forest & Woodland	Temperate & Boreal Forest & Woodland	Forest & Woodland	74692.9	35502.1	0.00650665	-52.4692	Loss:50%	1.79856	Protect:>1-3%	4.57218	59.0986	90.3432	95.9302	3	1158
7368	Southern Piedmont Dry Oak-(Pine) Forest and Woodland	Southern Piedmont Dry Oak-(Pine) Forest and Woodland		CES202.339	https://explorer.natureserve.org/Taxon/ELEMENT_GLOBAL.2.723166	N	1.B.2.Na	M016	Southern & South-Central Oak - Pine Forest & Woodland	Eastern North American Forest & Woodland	Cool Temperate Forest & Woodland	Temperate & Boreal Forest & Woodland	Forest & Woodland	103683	51046.9	0.00903207	-50.7665	Loss:50%	0.958836	Protect:<1%	1.54717	87.7888	99.0741	99.5655	2	1844
7371	West Gulf Coastal Plain Pine-Hardwood Forest	West Gulf Coastal Plain Pine-Hardwood Forest		CES203.378	https://explorer.natureserve.org/Taxon/ELEMENT_GLOBAL.2.723138	N	1.B.2.Na	M016	Southern & South-Central Oak - Pine Forest & Woodland	Eastern North American Forest & Woodland	Cool Temperate Forest & Woodland	Temperate & Boreal Forest & Woodland	Forest & Woodland	45379.8	20483.7	0.00395313	-54.8616	Loss:50%	0.986987	Protect:<1%	4.51285	77.0655	95.1962	97.1025	765	1482
7378	West Gulf Coastal Plain Sandhill Oak and Shortleaf Pine Forest and Woodland	West Gulf Coastal Plain Sandhill Oak and Shortleaf Pine Forest and Woodland		CES203.056	https://explorer.natureserve.org/Taxon/ELEMENT_GLOBAL.2.723254	N	1.B.2.Na	M016	Southern & South-Central Oak - Pine Forest & Woodland	Eastern North American Forest & Woodland	Cool Temperate Forest & Woodland	Temperate & Boreal Forest & Woodland	Forest & Woodland	2580.58	1847.43	0.0002248	-28.4102	Loss:20%	1.21014	Protect:>1-3%	0.314001	8.8235	85.7143	100	160	8
7331	Eastern Great Plains Tallgrass Aspen Parkland	Eastern Great Plains Tallgrass Aspen Parkland		CES205.688	https://explorer.natureserve.org/Taxon/ELEMENT_GLOBAL.2.722971	N	1.B.2.Ne	M151	Great Plains Forest & Woodland	North American Great Plains Forest & Woodland	Cool Temperate Forest & Woodland	Temperate & Boreal Forest & Woodland	Forest & Woodland	10932.3	4514.73	0.000952338	-58.7029	Loss:50%	5.66148	Protect:>5-10%	10.5088	11.1111	30.303	38.4615	1037	11
7385	Great Plains Wooded Draw and Ravine	Great Plains Wooded Draw and Ravine		CES303.680	https://explorer.natureserve.org/Taxon/ELEMENT_GLOBAL.2.722979	N	1.B.2.Ne	M151	Great Plains Forest & Woodland	North American Great Plains Forest & Woodland	Cool Temperate Forest & Woodland	Temperate & Boreal Forest & Woodland	Forest & Woodland	15935.9	6268.66	0.00138821	-60.6632	Loss:60%	2.30626	Protect:>1-3%	2.51951	11.7871	90.6667	96.7532	1077	201
7009	Northwestern Great Plains Aspen Forest and Parkland	Northwestern Great Plains Aspen Forest and Parkland		CES303.681	https://explorer.natureserve.org/Taxon/ELEMENT_GLOBAL.2.722978	N	1.B.2.Ne	M151	Great Plains Forest & Woodland	North American Great Plains Forest & Woodland	Cool Temperate Forest & Woodland	Temperate & Boreal Forest & Woodland	Forest & Woodland	79022.6	23054.6	0.00688383	Not reported	Not reported	Not reported	Not reported	Not reported				108
7013	Western Great Plains Dry Bur Oak Forest and Woodland	Western Great Plains Dry Bur Oak Forest and Woodland		CES303.667	https://explorer.natureserve.org/Taxon/ELEMENT_GLOBAL.2.722991	N	1.B.2.Ne	M151	Great Plains Forest & Woodland	North American Great Plains Forest & Woodland	Cool Temperate Forest & Woodland	Temperate & Boreal Forest & Woodland	Forest & Woodland	7784.17	2898.73	0.000678096	-62.7612	Loss:60%	1.63166	Protect:>1-3%	3.85022	7.2115	32.6923	50.6667	447	45
7166	Middle Rocky Mountain Montane Douglas-fir Forest and Woodland	Middle Rocky Mountain Montane Douglas-fir Forest and Woodland		CES306.959	https://explorer.natureserve.org/Taxon/ELEMENT_GLOBAL.2.786427	N	1.B.2.Nb	M501	Central Rocky Mountain Dry Lower Montane-Foothill Forest	Rocky Mountain Forest & Woodland	Cool Temperate Forest & Woodland	Temperate & Boreal Forest & Woodland	Forest & Woodland	26097.3	17094.7	0.00227339	-34.4963	Loss:30%	17.571	Protect:>17-25%	15.5575	29.052	68.7316	77.0769	2185	519
7045	Northern Rocky Mountain Dry-Mesic Montane Mixed Conifer Forest	Northern Rocky Mountain Dry-Mesic Montane Mixed Conifer Forest		CES306.805	https://explorer.natureserve.org/Taxon/ELEMENT_GLOBAL.2.722868	N	1.B.2.Nb	M501	Central Rocky Mountain Dry Lower Montane-Foothill Forest	Rocky Mountain Forest & Woodland	Cool Temperate Forest & Woodland	Temperate & Boreal Forest & Woodland	Forest & Woodland	129229	114729	0.0112574	-11.2203	Loss:10%	10.0804	Protect:>10-17%	9.46894	36.9231	72.0569	82.79	9555	1989
7165	Northern Rocky Mountain Foothill Conifer Wooded Steppe	Northern Rocky Mountain Foothill Conifer Wooded Steppe		CES306.958	https://explorer.natureserve.org/Taxon/ELEMENT_GLOBAL.2.786411	N	1.B.2.Nb	M501	Central Rocky Mountain Dry Lower Montane-Foothill Forest	Rocky Mountain Forest & Woodland	Cool Temperate Forest & Woodland	Temperate & Boreal Forest & Woodland	Forest & Woodland	0.324	2924.63	2.82243e-08	Not reported	Not reported	Not reported	Not reported	Not reported				562
7053	Northern Rocky Mountain Ponderosa Pine Woodland and Savanna	Northern Rocky Mountain Ponderosa Pine Woodland and Savanna		CES306.030	https://explorer.natureserve.org/Taxon/ELEMENT_GLOBAL.2.754393	N	1.B.2.Nb	M501	Central Rocky Mountain Dry Lower Montane-Foothill Forest	Rocky Mountain Forest & Woodland	Cool Temperate Forest & Woodland	Temperate & Boreal Forest & Woodland	Forest & Woodland	53877.7	30655.3	0.0046934	-43.1022	Loss:40%	6.57387	Protect:>5-10%	5.9871	32.8671	57.9882	63.5575	542	998
7179	Northwestern Great Plains-Black Hills Ponderosa Pine Woodland and Savanna	Northwestern Great Plains-Black Hills Ponderosa Pine Woodland and Savanna		CES303.650	https://explorer.natureserve.org/Taxon/ELEMENT_GLOBAL.2.797971	N	1.B.2.Nb	M501	Central Rocky Mountain Dry Lower Montane-Foothill Forest	Rocky Mountain Forest & Woodland	Cool Temperate Forest & Woodland	Temperate & Boreal Forest & Woodland	Forest & Woodland	18224.5	23380.8	0.00158758	28.2934	Loss: <10%	5.29764	Protect:>5-10%	5.0723	65.9449	94.8795	96.3746	626	699
7049	Rocky Mountain Foothill Limber Pine-Juniper Woodland	Rocky Mountain Foothill Limber Pine-Juniper Woodland		CES306.955	https://explorer.natureserve.org/Taxon/ELEMENT_GLOBAL.2.722726	N	1.B.2.Nb	M501	Central Rocky Mountain Dry Lower Montane-Foothill Forest	Rocky Mountain Forest & Woodland	Cool Temperate Forest & Woodland	Temperate & Boreal Forest & Woodland	Forest & Woodland	1734.22	5978.49	0.000151071	244.737	Loss: <10%	8.53116	Protect:>5-10%	11.3664	25	96.3303	99.3197	673	205
7018	East Cascades Mesic Montane Mixed-Conifer Forest and Woodland	East Cascades Mesic Montane Mixed-Conifer Forest and Woodland		CES204.086	https://explorer.natureserve.org/Taxon/ELEMENT_GLOBAL.2.740349	N	1.B.2.Nb	M500	Central Rocky Mountain Mesic Lower Montane Forest	Rocky Mountain Forest & Woodland	Cool Temperate Forest & Woodland	Temperate & Boreal Forest & Woodland	Forest & Woodland	5696.75	4582.62	0.000496256	-19.5573	Loss:10%	11.9586	Protect:>10-17%	16.6726	48.4076	79.6053	85.6164	107	154
7047	Northern Rocky Mountain Mesic Montane Mixed Conifer Forest	Northern Rocky Mountain Mesic Montane Mixed Conifer Forest		CES306.802	https://explorer.natureserve.org/Taxon/ELEMENT_GLOBAL.2.722871	N	1.B.2.Nb	M500	Central Rocky Mountain Mesic Lower Montane Forest	Rocky Mountain Forest & Woodland	Cool Temperate Forest & Woodland	Temperate & Boreal Forest & Woodland	Forest & Woodland	31238.1	29593.1	0.00272122	-5.2661	Loss: <10%	8.98442	Protect:>5-10%	9.88551	31.677	75.7025	83.3333	3946	664
7061	Inter-Mountain Basins Aspen-Mixed Conifer Forest and Woodland	Inter-Mountain Basins Aspen-Mixed Conifer Forest and Woodland		CES304.776	https://explorer.natureserve.org/Taxon/ELEMENT_GLOBAL.2.722896	N	1.B.2.Nb	M020	Rocky Mountain Subalpine-High Montane Forest	Rocky Mountain Forest & Woodland	Cool Temperate Forest & Woodland	Temperate & Boreal Forest & Woodland	Forest & Woodland	27965.5	5631.61	0.00243614	-79.8623	Loss:70%	11.51	Protect:>10-17%	8.62351	5.9382	41.3793	68.7151	207	162
7020	Inter-Mountain Basins Subalpine Limber-Bristlecone Pine Woodland	Inter-Mountain Basins Subalpine Limber-Bristlecone Pine Woodland		CES304.790	https://explorer.natureserve.org/Taxon/ELEMENT_GLOBAL.2.722882	N	1.B.2.Nb	M020	Rocky Mountain Subalpine-High Montane Forest	Rocky Mountain Forest & Woodland	Cool Temperate Forest & Woodland	Temperate & Boreal Forest & Woodland	Forest & Woodland	581.475	716.583	5.06535e-05	Not reported	Not reported	Not reported	Not reported	Not reported	33.3333	94.4444	100	153	18
7046	Northern Rocky Mountain Subalpine Woodland and Parkland	Northern Rocky Mountain Subalpine Woodland and Parkland		CES306.807	https://explorer.natureserve.org/Taxon/ELEMENT_GLOBAL.2.722866	N	1.B.2.Nb	M020	Rocky Mountain Subalpine-High Montane Forest	Rocky Mountain Forest & Woodland	Cool Temperate Forest & Woodland	Temperate & Boreal Forest & Woodland	Forest & Woodland	64666	42514.5	0.00563319	-34.2552	Loss:30%	50.1198	Protect:>50-70%	51.3829	9.4828	44.7761	61.0487	2322	188
7048	Northwestern Great Plains Highland White Spruce Woodland	Northwestern Great Plains Highland White Spruce Woodland		CES303.957	https://explorer.natureserve.org/Taxon/ELEMENT_GLOBAL.2.722724	N	1.B.2.Nb	M020	Rocky Mountain Subalpine-High Montane Forest	Rocky Mountain Forest & Woodland	Cool Temperate Forest & Woodland	Temperate & Boreal Forest & Woodland	Forest & Woodland	607.063	67.392	5.28825e-05	Not reported	Not reported	Not reported	Not reported	Not reported				171
7011	Rocky Mountain Aspen Forest and Woodland	Rocky Mountain Aspen Forest and Woodland		CES306.813	https://explorer.natureserve.org/Taxon/ELEMENT_GLOBAL.2.722860	N	1.B.2.Nb	M020	Rocky Mountain Subalpine-High Montane Forest	Rocky Mountain Forest & Woodland	Cool Temperate Forest & Woodland	Temperate & Boreal Forest & Woodland	Forest & Woodland	24276	29780.8	0.00211474	22.6755	Loss: <10%	10.5468	Protect:>10-17%	11.6829	33.9261	90.8176	94.1176	410	902
7012	Rocky Mountain Bigtooth Maple Ravine Woodland	Rocky Mountain Bigtooth Maple Ravine Woodland		CES306.814	https://explorer.natureserve.org/Taxon/ELEMENT_GLOBAL.2.722859	N	1.B.2.Nb	M020	Rocky Mountain Subalpine-High Montane Forest	Rocky Mountain Forest & Woodland	Cool Temperate Forest & Woodland	Temperate & Boreal Forest & Woodland	Forest & Woodland	2312.75	1291.01	0.000201469	-44.1786	Loss:40%	6.85102	Protect:>5-10%	6.12864	22.5352	90.4762	95.2381	230	44
7050	Rocky Mountain Lodgepole Pine Forest	Rocky Mountain Lodgepole Pine Forest		CES306.820	https://explorer.natureserve.org/Taxon/ELEMENT_GLOBAL.2.722853	N	1.B.2.Nb	M020	Rocky Mountain Subalpine-High Montane Forest	Rocky Mountain Forest & Woodland	Cool Temperate Forest & Woodland	Temperate & Boreal Forest & Woodland	Forest & Woodland	16600.6	46495.8	0.00144611	Not reported	Not reported	Not reported	Not reported	Not reported	51.2262	92.2078	96.7437	1464	1214
7167	Rocky Mountain Poor-Site Lodgepole Pine Forest	Rocky Mountain Poor-Site Lodgepole Pine Forest		CES306.960	https://explorer.natureserve.org/Taxon/ELEMENT_GLOBAL.2.786433	N	1.B.2.Nb	M020	Rocky Mountain Subalpine-High Montane Forest	Rocky Mountain Forest & Woodland	Cool Temperate Forest & Woodland	Temperate & Boreal Forest & Woodland	Forest & Woodland	5235.4	0	0.000456067	Not reported	Not reported	Not reported	Not reported	Not reported				208
7055	Rocky Mountain Subalpine Dry-Mesic Spruce-Fir Forest and Woodland	Rocky Mountain Subalpine Dry-Mesic Spruce-Fir Forest and Woodland		CES306.828	https://explorer.natureserve.org/Taxon/ELEMENT_GLOBAL.2.722845	N	1.B.2.Nb	M020	Rocky Mountain Subalpine-High Montane Forest	Rocky Mountain Forest & Woodland	Cool Temperate Forest & Woodland	Temperate & Boreal Forest & Woodland	Forest & Woodland	94256.4	85615.7	0.00821087	-9.16715	Loss: <10%	34.6873	Protect:>30-50%	35.1905	41.6279	77.3454	85.8684	1147	1764
7056	Rocky Mountain Subalpine Mesic-Wet Spruce-Fir Forest and Woodland	Rocky Mountain Subalpine Mesic-Wet Spruce-Fir Forest and Woodland		CES306.830	https://explorer.natureserve.org/Taxon/ELEMENT_GLOBAL.2.722843	N	1.B.2.Nb	M020	Rocky Mountain Subalpine-High Montane Forest	Rocky Mountain Forest & Woodland	Cool Temperate Forest & Woodland	Temperate & Boreal Forest & Woodland	Forest & Woodland	106094	90358.8	0.00924203	-14.831	Loss:10%	26.4345	Protect:>25-30%	25.7172	43.2449	73.2411	81.8296	4807	1373
7057	Rocky Mountain Subalpine-Montane Limber-Bristlecone Pine Woodland	Rocky Mountain Subalpine-Montane Limber-Bristlecone Pine Woodland		CES306.819	https://explorer.natureserve.org/Taxon/ELEMENT_GLOBAL.2.722854	N	1.B.2.Nb	M020	Rocky Mountain Subalpine-High Montane Forest	Rocky Mountain Forest & Woodland	Cool Temperate Forest & Woodland	Temperate & Boreal Forest & Woodland	Forest & Woodland	534.146	735.237	4.65306e-05	Not reported	Not reported	Not reported	Not reported	Not reported	0	0	40	627	10
10103	Madrean Subalpine Fir Forest	Madrean Subalpine Fir Forest	Bosque Subalpino de Oyamel de la Sierra Madre	CES305.283	https://explorer.natureserve.org/Taxon/ELEMENT_GLOBAL.2.722147	N	1.B.2.Nb	M021	Sierra Madre High Montane Forest	Rocky Mountain Forest & Woodland	Cool Temperate Forest & Woodland	Temperate & Boreal Forest & Woodland	Forest & Woodland	5137.59	4137.26	0.000447546	-19.4707	Loss:10%	27.4391	Protect:>25-30%	29.3613	0	0	0	3	21
10061	Madrean Subalpine Pine Forest	Madrean Subalpine Pine Forest	Bosque Subalpino de Pino de la Sierra Madre	CES403.327	https://explorer.natureserve.org/Taxon/ELEMENT_GLOBAL.2.722104	N	1.B.2.Nb	M021	Sierra Madre High Montane Forest	Rocky Mountain Forest & Woodland	Cool Temperate Forest & Woodland	Temperate & Boreal Forest & Woodland	Forest & Woodland	20115.5	16197.6	0.0017523	-19.4768	Loss:10%	7.32145	Protect:>5-10%	7.51668				2
7051	Southern Rocky Mountain Dry-Mesic Montane Mixed Conifer Forest and Woodland	Southern Rocky Mountain Dry-Mesic Montane Mixed Conifer Forest and Woodland		CES306.823	https://explorer.natureserve.org/Taxon/ELEMENT_GLOBAL.2.722850	N	1.B.2.Nb	M022	Southern Rocky Mountain Lower Montane Forest	Rocky Mountain Forest & Woodland	Cool Temperate Forest & Woodland	Temperate & Boreal Forest & Woodland	Forest & Woodland	15487	10353.7	0.0013491	-33.1461	Loss:30%	12.2613	Protect:>10-17%	15.0362	14.0351	78.6145	89.6755	132	354
7052	Southern Rocky Mountain Mesic Montane Mixed Conifer Forest and Woodland	Southern Rocky Mountain Mesic Montane Mixed Conifer Forest and Woodland		CES306.825	https://explorer.natureserve.org/Taxon/ELEMENT_GLOBAL.2.722848	N	1.B.2.Nb	M022	Southern Rocky Mountain Lower Montane Forest	Rocky Mountain Forest & Woodland	Cool Temperate Forest & Woodland	Temperate & Boreal Forest & Woodland	Forest & Woodland	8992.66	7723.74	0.00078337	-14.1106	Loss:10%	18.034	Protect:>17-25%	15.9631	16.9492	81.7352	91.8919	310	238
7117	Southern Rocky Mountain Ponderosa Pine Savanna	Southern Rocky Mountain Ponderosa Pine Savanna		CES306.649	https://explorer.natureserve.org/Taxon/ELEMENT_GLOBAL.2.797989	N	1.B.2.Nb	M022	Southern Rocky Mountain Lower Montane Forest	Rocky Mountain Forest & Woodland	Cool Temperate Forest & Woodland	Temperate & Boreal Forest & Woodland	Forest & Woodland	12915.6	1753.13	0.0011251	-86.4262	Loss:80%	6.85465	Protect:>5-10%	11.1469	1.847	25	44.7059	320	48
7054	Southern Rocky Mountain Ponderosa Pine Woodland	Southern Rocky Mountain Ponderosa Pine Woodland		CES306.648	https://explorer.natureserve.org/Taxon/ELEMENT_GLOBAL.2.797980	N	1.B.2.Nb	M022	Southern Rocky Mountain Lower Montane Forest	Rocky Mountain Forest & Woodland	Cool Temperate Forest & Woodland	Temperate & Boreal Forest & Woodland	Forest & Woodland	38899.4	48614.5	0.00338861	24.9747	Loss: <10%	7.40984	Protect:>5-10%	9.09899	61.6102	89.8606	93.7422	229	1553
7060	East Cascades Oak-Ponderosa Pine Forest and Woodland	East Cascades Oak-Ponderosa Pine Forest and Woodland		CES204.085	https://explorer.natureserve.org/Taxon/ELEMENT_GLOBAL.2.740345	N	1.B.2.Nd	M886	Southern Vancouverian Dry Foothill Forest & Woodland	Vancouverian Forest & Woodland	Cool Temperate Forest & Woodland	Temperate & Boreal Forest & Woodland	Forest & Woodland	613.51	1506.66	5.34442e-05	Not reported	Not reported	Not reported	Not reported	Not reported	18.1818	76.4706	95	118	35
7035	North Pacific Dry Douglas-fir-(Madrone) Forest and Woodland	North Pacific Dry Douglas-fir-(Madrone) Forest and Woodland		CES204.845	https://explorer.natureserve.org/Taxon/ELEMENT_GLOBAL.2.722829	N	1.B.2.Nd	M886	Southern Vancouverian Dry Foothill Forest & Woodland	Vancouverian Forest & Woodland	Cool Temperate Forest & Woodland	Temperate & Boreal Forest & Woodland	Forest & Woodland	7672.35	3302.25	0.000668355	-56.9591	Loss:50%	2.54601	Protect:>1-3%	4.66402	21.1268	42.2222	50.3817	740	111
7008	North Pacific Oak Woodland	North Pacific Oak Woodland		CES204.852	https://explorer.natureserve.org/Taxon/ELEMENT_GLOBAL.2.722822	N	1.B.2.Nd	M886	Southern Vancouverian Dry Foothill Forest & Woodland	Vancouverian Forest & Woodland	Cool Temperate Forest & Woodland	Temperate & Boreal Forest & Woodland	Forest & Woodland	6400.16	1952.9	0.000557531	-69.4867	Loss:60%	2.47953	Protect:>1-3%	2.46561	23.0769	36.2637	50.6173	229	62
7031	California Montane Jeffrey Pine-(Ponderosa Pine) Woodland	California Montane Jeffrey Pine-(Ponderosa Pine) Woodland	Bosque Abierto de Pino Jeffrey-Pino Ponderosa de California	CES206.918	https://explorer.natureserve.org/Taxon/ELEMENT_GLOBAL.2.722763	N	1.B.2.Nd	M023	Southern Vancouverian Montane-Foothill Forest	Vancouverian Forest & Woodland	Cool Temperate Forest & Woodland	Temperate & Boreal Forest & Woodland	Forest & Woodland	13273.8	10267.8	0.00115631	-22.6459	Loss:20%	11.9598	Protect:>10-17%	9.84638	42.4084	83.2827	88.9231	71	302
7021	Klamath-Siskiyou Lower Montane Serpentine Mixed Conifer Woodland	Klamath-Siskiyou Lower Montane Serpentine Mixed Conifer Woodland		CES206.917	https://explorer.natureserve.org/Taxon/ELEMENT_GLOBAL.2.722764	N	1.B.2.Nd	M023	Southern Vancouverian Montane-Foothill Forest	Vancouverian Forest & Woodland	Cool Temperate Forest & Woodland	Temperate & Boreal Forest & Woodland	Forest & Woodland	786.688	613.972	6.85301e-05	-21.9549	Loss:20%	18.0691	Protect:>17-25%	15.6354	11.5385	53.3333	69.2308	79	15
7022	Klamath-Siskiyou Upper Montane Serpentine Mixed Conifer Woodland	Klamath-Siskiyou Upper Montane Serpentine Mixed Conifer Woodland		CES206.914	https://explorer.natureserve.org/Taxon/ELEMENT_GLOBAL.2.722767	N	1.B.2.Nd	M023	Southern Vancouverian Montane-Foothill Forest	Vancouverian Forest & Woodland	Cool Temperate Forest & Woodland	Temperate & Boreal Forest & Woodland	Forest & Woodland	608.561	778.442	5.30131e-05	27.9152	Loss: <10%	49.7172	Protect:>30-50%	46.6208	78.9474	95	95	193	28
7027	Mediterranean California Dry-Mesic Mixed Conifer Forest and Woodland	Mediterranean California Dry-Mesic Mixed Conifer Forest and Woodland		CES206.916	https://explorer.natureserve.org/Taxon/ELEMENT_GLOBAL.2.722765	N	1.B.2.Nd	M023	Southern Vancouverian Montane-Foothill Forest	Vancouverian Forest & Woodland	Cool Temperate Forest & Woodland	Temperate & Boreal Forest & Woodland	Forest & Woodland	20769.2	18247.7	0.00180925	-12.1404	Loss:10%	10.2734	Protect:>10-17%	10.4833	42.9553	78.3154	85.7411	514	581
7028	Mediterranean California Mesic Mixed Conifer Forest and Woodland	Mediterranean California Mesic Mixed Conifer Forest and Woodland		CES206.915	https://explorer.natureserve.org/Taxon/ELEMENT_GLOBAL.2.722766	N	1.B.2.Nd	M023	Southern Vancouverian Montane-Foothill Forest	Vancouverian Forest & Woodland	Cool Temperate Forest & Woodland	Temperate & Boreal Forest & Woodland	Forest & Woodland	23945.6	26016.4	0.00208595	8.64778	Loss: <10%	15.8618	Protect:>10-17%	14.5548	59.2179	84.9673	88.9774	539	815
7034	Mediterranean California Mesic Serpentine Woodland and Chaparral	Mediterranean California Mesic Serpentine Woodland and Chaparral		CES206.928	https://explorer.natureserve.org/Taxon/ELEMENT_GLOBAL.2.722753	N	1.B.2.Nd	M023	Southern Vancouverian Montane-Foothill Forest	Vancouverian Forest & Woodland	Cool Temperate Forest & Woodland	Temperate & Boreal Forest & Woodland	Forest & Woodland	413.853	738.923	3.60516e-05	Not reported	Not reported	Not reported	Not reported	Not reported	30.7692	100	100	209	12
7172	Sierran-Intermontane Desert Western White Pine-White Fir Woodland	Sierran-Intermontane Desert Western White Pine-White Fir Woodland		CES204.101	https://explorer.natureserve.org/Taxon/ELEMENT_GLOBAL.2.791107	N	1.B.2.Nd	M023	Southern Vancouverian Montane-Foothill Forest	Vancouverian Forest & Woodland	Cool Temperate Forest & Woodland	Temperate & Boreal Forest & Woodland	Forest & Woodland	200.046	134.387	1.74264e-05	-32.8218	Loss:30%	12.6319	Protect:>10-17%	2.67179				476
7015	California Coastal Redwood Forest	California Coastal Redwood Forest		CES206.921	https://explorer.natureserve.org/Taxon/ELEMENT_GLOBAL.2.722760	N	1.B.2.Nd	M024	Vancouverian Coastal Rainforest	Vancouverian Forest & Woodland	Cool Temperate Forest & Woodland	Temperate & Boreal Forest & Woodland	Forest & Woodland	10920.7	7725.69	0.000951329	-29.2567	Loss:20%	14.5327	Protect:>10-17%	16.3484	61.875	77.7027	83.0325	821	237
7063	North Pacific Broadleaf Landslide Forest and Shrubland	North Pacific Broadleaf Landslide Forest and Shrubland		CES204.846	https://explorer.natureserve.org/Taxon/ELEMENT_GLOBAL.2.722828	N	1.B.2.Nd	M024	Vancouverian Coastal Rainforest	Vancouverian Forest & Woodland	Cool Temperate Forest & Woodland	Temperate & Boreal Forest & Woodland	Forest & Woodland	458.606	1509.47	3.99501e-05	Not reported	Not reported	Not reported	Not reported	Not reported	0	80	100	799	33
7174	North Pacific Dry-Mesic Silver Fir-Western Hemlock-Douglas-fir Forest	North Pacific Dry-Mesic Silver Fir-Western Hemlock-Douglas-fir Forest		CES204.098	https://explorer.natureserve.org/Taxon/ELEMENT_GLOBAL.2.769632	N	1.B.2.Nd	M024	Vancouverian Coastal Rainforest	Vancouverian Forest & Woodland	Cool Temperate Forest & Woodland	Temperate & Boreal Forest & Woodland	Forest & Woodland	11648.9	18638	0.00101476	Not reported	Not reported	Not reported	Not reported	Not reported	30	79.2899	91.2088	2096	323
7178	North Pacific Hypermaritime Western Red-cedar-Western Hemlock Forest	North Pacific Hypermaritime Western Red-cedar-Western Hemlock Forest		CES204.842	https://explorer.natureserve.org/Taxon/ELEMENT_GLOBAL.2.722832	N	1.B.2.Nd	M024	Vancouverian Coastal Rainforest	Vancouverian Forest & Woodland	Cool Temperate Forest & Woodland	Temperate & Boreal Forest & Woodland	Forest & Woodland	1806.14	1693.26	0.000157337	-6.24989	Loss: <10%	21.7924	Protect:>17-25%	9.78965	8.5714	91.6667	98.6395	1581	172
9170	North Pacific Lowland Mixed Hardwood-Conifer Forest	North Pacific Lowland Mixed Hardwood-Conifer Forest		CES204.073	https://explorer.natureserve.org/Taxon/ELEMENT_GLOBAL.2.807316	N	1.B.2.Nd	M024	Vancouverian Coastal Rainforest	Vancouverian Forest & Woodland	Cool Temperate Forest & Woodland	Temperate & Boreal Forest & Woodland	Forest & Woodland	465.491	5279.19	4.05499e-05	1034.11	Loss: <10%	10.8801	Protect:>10-17%	2.68691	0	0	0	405	78
7037	North Pacific Maritime Dry-Mesic Douglas-fir-Western Hemlock Forest	North Pacific Maritime Dry-Mesic Douglas-fir-Western Hemlock Forest		CES204.001	https://explorer.natureserve.org/Taxon/ELEMENT_GLOBAL.2.738966	N	1.B.2.Nd	M024	Vancouverian Coastal Rainforest	Vancouverian Forest & Woodland	Cool Temperate Forest & Woodland	Temperate & Boreal Forest & Woodland	Forest & Woodland	30758.6	33878	0.00267945	Not reported	Not reported	Not reported	Not reported	Not reported	18.9621	71.6012	80.8824	4907	601
7039	North Pacific Maritime Mesic-Wet Douglas-fir-Western Hemlock Forest	North Pacific Maritime Mesic-Wet Douglas-fir-Western Hemlock Forest		CES204.002	https://explorer.natureserve.org/Taxon/ELEMENT_GLOBAL.2.738967	N	1.B.2.Nd	M024	Vancouverian Coastal Rainforest	Vancouverian Forest & Woodland	Cool Temperate Forest & Woodland	Temperate & Boreal Forest & Woodland	Forest & Woodland	72272	44116.8	0.00629577	-38.9574	Loss:30%	7.1653	Protect:>5-10%	8.75908	34.652	53.8905	58.7833	4403	803
7042	North Pacific Mesic Western Hemlock-Silver Fir Forest	North Pacific Mesic Western Hemlock-Silver Fir Forest		CES204.097	https://explorer.natureserve.org/Taxon/ELEMENT_GLOBAL.2.769626	N	1.B.2.Nd	M024	Vancouverian Coastal Rainforest	Vancouverian Forest & Woodland	Cool Temperate Forest & Woodland	Temperate & Boreal Forest & Woodland	Forest & Woodland	26521	17588.7	0.0023103	-33.6801	Loss:30%	27.9114	Protect:>25-30%	19.2198	25.7322	71.3768	80.9353	2826	487
7036	North Pacific Seasonal Sitka Spruce Forest	North Pacific Seasonal Sitka Spruce Forest		CES204.841	https://explorer.natureserve.org/Taxon/ELEMENT_GLOBAL.2.722833	N	1.B.2.Nd	M024	Vancouverian Coastal Rainforest	Vancouverian Forest & Woodland	Cool Temperate Forest & Woodland	Temperate & Boreal Forest & Woodland	Forest & Woodland	9921.95	4164.14	0.000864322	-58.0311	Loss:50%	7.51858	Protect:>5-10%	11.7151	45.614	63.5802	72.973	961	116
7173	North Pacific Wooded Volcanic Flowage	North Pacific Wooded Volcanic Flowage		CES204.883	https://explorer.natureserve.org/Taxon/ELEMENT_GLOBAL.2.767990	N	1.B.2.Nd	M024	Vancouverian Coastal Rainforest	Vancouverian Forest & Woodland	Cool Temperate Forest & Woodland	Temperate & Boreal Forest & Woodland	Forest & Woodland	370.486	952.706	3.22738e-05	Not reported	Not reported	Not reported	Not reported	Not reported				172
7032	Mediterranean California Red Fir Forest	Mediterranean California Red Fir Forest		CES206.913	https://explorer.natureserve.org/Taxon/ELEMENT_GLOBAL.2.722768	N	1.B.2.Nd	M025	Vancouverian Subalpine-High Montane Forest	Vancouverian Forest & Woodland	Cool Temperate Forest & Woodland	Temperate & Boreal Forest & Woodland	Forest & Woodland	14204.4	9812.66	0.00123737	-30.9181	Loss:30%	42.3491	Protect:>30-50%	45.6795	51.7413	75.6447	77.8761	2	268
7033	Mediterranean California Subalpine Woodland	Mediterranean California Subalpine Woodland	Bosque Abierto Subalpino Mediterráneo de California	CES206.910	https://explorer.natureserve.org/Taxon/ELEMENT_GLOBAL.2.722771	N	1.B.2.Nd	M025	Vancouverian Subalpine-High Montane Forest	Vancouverian Forest & Woodland	Cool Temperate Forest & Woodland	Temperate & Boreal Forest & Woodland	Forest & Woodland	2754.71	1801.66	0.000239969	-34.5972	Loss:30%	91.495	Protect:>70%	88.699	54.2857	74.026	82.6087	879	59
7038	North Pacific Maritime Mesic Subalpine Parkland	North Pacific Maritime Mesic Subalpine Parkland		CES204.837	https://explorer.natureserve.org/Taxon/ELEMENT_GLOBAL.2.722837	N	1.B.2.Nd	M025	Vancouverian Subalpine-High Montane Forest	Vancouverian Forest & Woodland	Cool Temperate Forest & Woodland	Temperate & Boreal Forest & Woodland	Forest & Woodland	4002.12	5265.11	0.000348633	Not reported	Not reported	Not reported	Not reported	Not reported	18.3673	81.9672	88.3562	546	144
7041	North Pacific Mountain Hemlock Forest	North Pacific Mountain Hemlock Forest		CES204.838	https://explorer.natureserve.org/Taxon/ELEMENT_GLOBAL.2.722836	N	1.B.2.Nd	M025	Vancouverian Subalpine-High Montane Forest	Vancouverian Forest & Woodland	Cool Temperate Forest & Woodland	Temperate & Boreal Forest & Woodland	Forest & Woodland	9243.53	7346.18	0.000805224	-20.5263	Loss:20%	46.9534	Protect:>30-50%	56.4509	27.5	57.7093	63.4259	748	173
7044	Northern California Mesic Subalpine Woodland	Northern California Mesic Subalpine Woodland		CES206.911	https://explorer.natureserve.org/Taxon/ELEMENT_GLOBAL.2.722770	N	1.B.2.Nd	M025	Vancouverian Subalpine-High Montane Forest	Vancouverian Forest & Woodland	Cool Temperate Forest & Woodland	Temperate & Boreal Forest & Woodland	Forest & Woodland	176.969	916.474	1.54161e-05	Not reported	Not reported	Not reported	Not reported	Not reported	66.6667	100	100	1	17
7058	Sierra Nevada Subalpine Lodgepole Pine Forest and Woodland	Sierra Nevada Subalpine Lodgepole Pine Forest and Woodland	Bosque Subalpino de Pino de Murray de Sierra Nevada	CES206.912	https://explorer.natureserve.org/Taxon/ELEMENT_GLOBAL.2.722769	N	1.B.2.Nd	M025	Vancouverian Subalpine-High Montane Forest	Vancouverian Forest & Woodland	Cool Temperate Forest & Woodland	Temperate & Boreal Forest & Woodland	Forest & Woodland	1024.4	1355.41	8.92376e-05	Not reported	Not reported	Not reported	Not reported	Not reported	68	92.5	95.2381	1	48
7017	Columbia Plateau Western Juniper Woodland and Savanna	Columbia Plateau Western Juniper Woodland and Savanna		CES304.082	https://explorer.natureserve.org/Taxon/ELEMENT_GLOBAL.2.740155	N	1.B.2.Nc	M896	Intermountain Singleleaf Pinyon - Juniper Woodland	Western North American Pinyon - Juniper Woodland & Scrub	Cool Temperate Forest & Woodland	Temperate & Boreal Forest & Woodland	Forest & Woodland	7901.09	15738.9	0.000688281	99.1989	Loss: <10%	8.98105	Protect:>5-10%	9.16779	43.5345	76.5957	87.1429	1	519
7019	Great Basin Pinyon-Juniper Woodland	Great Basin Pinyon-Juniper Woodland		CES304.773	https://explorer.natureserve.org/Taxon/ELEMENT_GLOBAL.2.722899	N	1.B.2.Nc	M896	Intermountain Singleleaf Pinyon - Juniper Woodland	Western North American Pinyon - Juniper Woodland & Scrub	Cool Temperate Forest & Woodland	Temperate & Boreal Forest & Woodland	Forest & Woodland	22745.7	52730.6	0.00198143	131.827	Loss: <10%	28.2254	Protect:>25-30%	19.9469	71.3256	97.6623	98.6755	136	1733
7062	Inter-Mountain Basins Curl-leaf Mountain-mahogany Woodland and Shrubland	Inter-Mountain Basins Curl-leaf Mountain-mahogany Woodland and Shrubland		CES304.772	https://explorer.natureserve.org/Taxon/ELEMENT_GLOBAL.2.722900	N	1.B.2.Nc	M896	Intermountain Singleleaf Pinyon - Juniper Woodland	Western North American Pinyon - Juniper Woodland & Scrub	Cool Temperate Forest & Woodland	Temperate & Boreal Forest & Woodland	Forest & Woodland	7318.56	6362.73	0.000637535	-13.0604	Loss:10%	18.1653	Protect:>17-25%	25.8888	15.9817	75.8333	89.2562	985	139
7115	Inter-Mountain Basins Juniper Savanna	Inter-Mountain Basins Juniper Savanna		CES304.782	https://explorer.natureserve.org/Taxon/ELEMENT_GLOBAL.2.722890	N	1.B.2.Nc	M896	Intermountain Singleleaf Pinyon - Juniper Woodland	Western North American Pinyon - Juniper Woodland & Scrub	Cool Temperate Forest & Woodland	Temperate & Boreal Forest & Woodland	Forest & Woodland	1828.79	6264	0.00015931	Not reported	Not reported	Not reported	Not reported	Not reported	6	75	92.9577	233	145
7102	Colorado Plateau Pinyon-Juniper Shrubland	Colorado Plateau Pinyon-Juniper Shrubland		CES304.766	https://explorer.natureserve.org/Taxon/ELEMENT_GLOBAL.2.722906	N	1.B.2.Nc	M896	Southern Rocky Mountain-Colorado Plateau Two-needle Pinyon - Juniper Woodland	Western North American Pinyon - Juniper Woodland & Scrub	Cool Temperate Forest & Woodland	Temperate & Boreal Forest & Woodland	Forest & Woodland	406.685	10928.7	3.54272e-05	Not reported	Not reported	Not reported	Not reported	Not reported	0	97.5	100	480	245
7016	Colorado Plateau Pinyon-Juniper Woodland	Colorado Plateau Pinyon-Juniper Woodland		CES304.767	https://explorer.natureserve.org/Taxon/ELEMENT_GLOBAL.2.722905	N	1.B.2.Nc	M896	Southern Rocky Mountain-Colorado Plateau Two-needle Pinyon - Juniper Woodland	Western North American Pinyon - Juniper Woodland & Scrub	Cool Temperate Forest & Woodland	Temperate & Boreal Forest & Woodland	Forest & Woodland	44677.7	93292.7	0.00389197	108.813	Loss: <10%	18.9705	Protect:>17-25%	10.0123	55.9541	89.84	94.0949	180	2896
7119	Southern Rocky Mountain Juniper Woodland and Savanna	Southern Rocky Mountain Juniper Woodland and Savanna		CES306.834	https://explorer.natureserve.org/Taxon/ELEMENT_GLOBAL.2.722839	N	1.B.2.Nc	M897	Southern Rocky Mountain-Colorado Plateau Two-needle Pinyon - Juniper Woodland	Western North American Pinyon - Juniper Woodland & Scrub	Cool Temperate Forest & Woodland	Temperate & Boreal Forest & Woodland	Forest & Woodland	10529.5	11608.3	0.000917251	10.2447	Loss: <10%	1.50885	Protect:>1-3%	2.07824	19.9367	75.3521	88.141	449	350
7059	Southern Rocky Mountain Pinyon-Juniper Woodland	Southern Rocky Mountain Pinyon-Juniper Woodland		CES306.835	https://explorer.natureserve.org/Taxon/ELEMENT_GLOBAL.2.723255	N	1.B.2.Nc	M897	Southern Rocky Mountain-Colorado Plateau Two-needle Pinyon - Juniper Woodland	Western North American Pinyon - Juniper Woodland & Scrub	Cool Temperate Forest & Woodland	Temperate & Boreal Forest & Woodland	Forest & Woodland	10728	15950.1	0.000934541	Not reported	Not reported	Not reported	Not reported	Not reported	30.3514	79.6034	88.2038	122	453
9059	Central Appalachian River Floodplain	Central Appalachian River Floodplain		CES202.608	https://explorer.natureserve.org/Taxon/ELEMENT_GLOBAL.2.723001	N	1.B.3.Na	M029	Central Hardwood Floodplain Forest	Eastern North American-Great Plains Flooded & Swamp Forest	Temperate Flooded & Swamp Forest	Temperate & Boreal Forest & Woodland	Forest & Woodland	30602.7	253.06	0.00266587	Not reported	Not reported	Not reported	Not reported	Not reported				325
9060	Central Appalachian Stream and Riparian	Central Appalachian Stream and Riparian		CES202.609	https://explorer.natureserve.org/Taxon/ELEMENT_GLOBAL.2.723000	N	1.B.3.Na	M029	Central Hardwood Floodplain Forest	Eastern North American-Great Plains Flooded & Swamp Forest	Temperate Flooded & Swamp Forest	Temperate & Boreal Forest & Woodland	Forest & Woodland	17565.2	120.496	0.00153014	Not reported	Not reported	Not reported	Not reported	Not reported				36
9179	North-Central Interior Floodplain	North-Central Interior Floodplain		CES202.694	https://explorer.natureserve.org/Taxon/ELEMENT_GLOBAL.2.722965	N	1.B.3.Na	M029	Central Hardwood Floodplain Forest	Eastern North American-Great Plains Flooded & Swamp Forest	Temperate Flooded & Swamp Forest	Temperate & Boreal Forest & Woodland	Forest & Woodland	49444.9	20127.4	0.00430725	-59.2933	Loss:50%	5.54157	Protect:>5-10%	8.14083	35.7616	85.7143	94.8837	639	343
9223	South-Central Interior Large Floodplain	South-Central Interior Large Floodplain		CES202.705	https://explorer.natureserve.org/Taxon/ELEMENT_GLOBAL.2.722955	N	1.B.3.Na	M029	Central Hardwood Floodplain Forest	Eastern North American-Great Plains Flooded & Swamp Forest	Temperate Flooded & Swamp Forest	Temperate & Boreal Forest & Woodland	Forest & Woodland	42579.5	4374.28	0.00370919	-89.7268	Loss:80%	3.97089	Protect:>3-5%	16.4782	3.4314	51.3514	81.9672	212	71
9224	South-Central Interior Small Stream and Riparian	South-Central Interior Small Stream and Riparian		CES202.706	https://explorer.natureserve.org/Taxon/ELEMENT_GLOBAL.2.722954	N	1.B.3.Na	M029	Central Hardwood Floodplain Forest	Eastern North American-Great Plains Flooded & Swamp Forest	Temperate Flooded & Swamp Forest	Temperate & Boreal Forest & Woodland	Forest & Woodland	949.806	2646.42	8.27396e-05	Not reported	Not reported	Not reported	Not reported	Not reported				2
9066	Central Interior Highlands and Appalachian Sinkhole and Depression Pond	Central Interior Highlands and Appalachian Sinkhole and Depression Pond		CES202.018	https://explorer.natureserve.org/Taxon/ELEMENT_GLOBAL.2.722687	N	1.B.3.Na	M503	Central Hardwood Swamp Forest	Eastern North American-Great Plains Flooded & Swamp Forest	Temperate Flooded & Swamp Forest	Temperate & Boreal Forest & Woodland	Forest & Woodland	7.7112	5.8968	6.71739e-07	Not reported	Not reported	Not reported	Not reported	Not reported				393
9178	North-Central Interior and Appalachian Rich Swamp	North-Central Interior and Appalachian Rich Swamp		CES202.605	https://explorer.natureserve.org/Taxon/ELEMENT_GLOBAL.2.723004	N	1.B.3.Na	M503	Central Hardwood Swamp Forest	Eastern North American-Great Plains Flooded & Swamp Forest	Temperate Flooded & Swamp Forest	Temperate & Boreal Forest & Woodland	Forest & Woodland	22300	5372.58	0.0019426	-75.9077	Loss:70%	3.98836	Protect:>3-5%	6.11508	10.5528	62.963	79.5918	173	56
7518	North-Central Interior Wet Flatwoods	North-Central Interior Wet Flatwoods		CES202.700	https://explorer.natureserve.org/Taxon/ELEMENT_GLOBAL.2.722960	N	1.B.3.Na	M503	Central Hardwood Swamp Forest	Eastern North American-Great Plains Flooded & Swamp Forest	Temperate Flooded & Swamp Forest	Temperate & Boreal Forest & Woodland	Forest & Woodland	6207.24	1809.9	0.000540726	-70.8422	Loss:70%	2.49929	Protect:>1-3%	3.58906	26.8293	79.3103	84.2105	154	53
9210	Piedmont Upland Depression Swamp	Piedmont Upland Depression Swamp		CES202.336	https://explorer.natureserve.org/Taxon/ELEMENT_GLOBAL.2.723169	N	1.B.3.Na	M503	Central Hardwood Swamp Forest	Eastern North American-Great Plains Flooded & Swamp Forest	Temperate Flooded & Swamp Forest	Temperate & Boreal Forest & Woodland	Forest & Woodland	174.563	151.421	1.52066e-05	-13.2569	Loss:10%	3.65897	Protect:>3-5%	4.18411
7326	South-Central Interior / Upper Coastal Plain Flatwoods	South-Central Interior / Upper Coastal Plain Flatwoods		CES203.479	https://explorer.natureserve.org/Taxon/ELEMENT_GLOBAL.2.723107	N	1.B.3.Na	M503	Central Hardwood Swamp Forest	Eastern North American-Great Plains Flooded & Swamp Forest	Temperate Flooded & Swamp Forest	Temperate & Boreal Forest & Woodland	Forest & Woodland	494.724	842.764	4.30964e-05	Not reported	Not reported	Not reported	Not reported	Not reported	0	100	100	34	27
7457	South-Central Interior / Upper Coastal Plain Wet Flatwoods	South-Central Interior / Upper Coastal Plain Wet Flatwoods		CES203.480	https://explorer.natureserve.org/Taxon/ELEMENT_GLOBAL.2.723106	N	1.B.3.Na	M503	Central Hardwood Swamp Forest	Eastern North American-Great Plains Flooded & Swamp Forest	Temperate Flooded & Swamp Forest	Temperate & Boreal Forest & Woodland	Forest & Woodland	405.802	49.1346	3.53503e-05	-87.892	Loss:80%	4.13778	Protect:>3-5%	2.6449				40
9014	Northwestern Great Plains Floodplain	Northwestern Great Plains Floodplain		CES303.676	https://explorer.natureserve.org/Taxon/ELEMENT_GLOBAL.2.722982	N	1.B.3.Na	M028	Great Plains Flooded & Swamp Forest	Eastern North American-Great Plains Flooded & Swamp Forest	Temperate Flooded & Swamp Forest	Temperate & Boreal Forest & Woodland	Forest & Woodland	47181.5	8046.61	0.00411008	-82.9454	Loss:80%	4.35344	Protect:>3-5%	9.14717	4.7826	74.4681	87.7551	413	209
9026	Western Great Plains Floodplain	Western Great Plains Floodplain		CES303.678	https://explorer.natureserve.org/Taxon/ELEMENT_GLOBAL.2.722980	N	1.B.3.Na	M028	Great Plains Flooded & Swamp Forest	Eastern North American-Great Plains Flooded & Swamp Forest	Temperate Flooded & Swamp Forest	Temperate & Boreal Forest & Woodland	Forest & Woodland	25481.6	5399.3	0.00221976	-78.811	Loss:70%	1.97083	Protect:>1-3%	6.16494	14.5329	67.8392	86.4706	262	177
7466	Great Lakes Wooded Dune and Swale	Great Lakes Wooded Dune and Swale		CES201.726	https://explorer.natureserve.org/Taxon/ELEMENT_GLOBAL.2.722946	N	1.B.3.Na	M504	Laurentian-Acadian Flooded & Swamp Forest	Eastern North American-Great Plains Flooded & Swamp Forest	Temperate Flooded & Swamp Forest	Temperate & Boreal Forest & Woodland	Forest & Woodland	7.6221	485.255	6.63977e-07	Not reported	Not reported	Not reported	Not reported	Not reported				263
9106	High Allegheny Wetland	High Allegheny Wetland		CES202.069	https://explorer.natureserve.org/Taxon/ELEMENT_GLOBAL.2.800809	N	1.B.3.Na	M504	Laurentian-Acadian Flooded & Swamp Forest	Eastern North American-Great Plains Flooded & Swamp Forest	Temperate Flooded & Swamp Forest	Temperate & Boreal Forest & Woodland	Forest & Woodland	113.902	107.965	9.92226e-06	-5.21263	Loss: <10%	41.516	Protect:>30-50%	41.4924				2
7481	Laurentian-Acadian Alkaline Conifer-Hardwood Swamp	Laurentian-Acadian Alkaline Conifer-Hardwood Swamp		CES201.575	https://explorer.natureserve.org/Taxon/ELEMENT_GLOBAL.2.723030	N	1.B.3.Na	M504	Laurentian-Acadian Flooded & Swamp Forest	Eastern North American-Great Plains Flooded & Swamp Forest	Temperate Flooded & Swamp Forest	Temperate & Boreal Forest & Woodland	Forest & Woodland	63872.3	33249.5	0.00556405	-47.9438	Loss:40%	8.22453	Protect:>5-10%	11.5908	42.5393	77.7497	85.0515	1335	683
9117	Laurentian-Acadian Floodplain Forest	Laurentian-Acadian Floodplain Forest		CES201.587	https://explorer.natureserve.org/Taxon/ELEMENT_GLOBAL.2.723019	N	1.B.3.Na	M504	Laurentian-Acadian Flooded & Swamp Forest	Eastern North American-Great Plains Flooded & Swamp Forest	Temperate Flooded & Swamp Forest	Temperate & Boreal Forest & Woodland	Forest & Woodland	13027.9	3711.61	0.00113489	-71.5103	Loss:70%	5.93167	Protect:>5-10%	10.3925	7.767	70.7692	85.5072	1208	121
9174	North-Central Appalachian Acidic Swamp	North-Central Appalachian Acidic Swamp		CES202.604	https://explorer.natureserve.org/Taxon/ELEMENT_GLOBAL.2.723005	N	1.B.3.Na	M503	Central Hardwood Swamp Forest	Eastern North American-Great Plains Flooded & Swamp Forest	Temperate Flooded & Swamp Forest	Temperate & Boreal Forest & Woodland	Forest & Woodland	7344.28	6277.49	0.000639776	-14.5254	Loss:10%	5.61132	Protect:>5-10%	5.88316				121
9185	Northern Appalachian-Acadian Conifer-Hardwood Acidic Swamp	Northern Appalachian-Acadian Conifer-Hardwood Acidic Swamp		CES201.574	https://explorer.natureserve.org/Taxon/ELEMENT_GLOBAL.2.723031	N	1.B.3.Na	M504	Laurentian-Acadian Flooded & Swamp Forest	Eastern North American-Great Plains Flooded & Swamp Forest	Temperate Flooded & Swamp Forest	Temperate & Boreal Forest & Woodland	Forest & Woodland	8470.29	7922.38	0.000737865	-6.46859	Loss: <10%	16.1829	Protect:>10-17%	17.0077				455
9187	Northern Atlantic Coastal Plain Basin Peat Swamp	Northern Atlantic Coastal Plain Basin Peat Swamp		CES203.522	https://explorer.natureserve.org/Taxon/ELEMENT_GLOBAL.2.723070	N	1.B.3.Na	M503	Central Hardwood Swamp Forest	Eastern North American-Great Plains Flooded & Swamp Forest	Temperate Flooded & Swamp Forest	Temperate & Boreal Forest & Woodland	Forest & Woodland	243.405	240.627	2.12035e-05	-1.14143	Loss: <10%	38.3167	Protect:>30-50%	38.5641				29
9188	Northern Atlantic Coastal Plain Basin Swamp and Wet Hardwood Forest	Northern Atlantic Coastal Plain Basin Swamp and Wet Hardwood Forest		CES203.520	https://explorer.natureserve.org/Taxon/ELEMENT_GLOBAL.2.723072	N	1.B.3.Na	M503	Central Hardwood Swamp Forest	Eastern North American-Great Plains Flooded & Swamp Forest	Temperate Flooded & Swamp Forest	Temperate & Boreal Forest & Woodland	Forest & Woodland	4528.23	4202.81	0.000394464	-7.18659	Loss: <10%	10.3241	Protect:>10-17%	10.7233				44
7456	Northern Atlantic Coastal Plain Pitch Pine Lowland	Northern Atlantic Coastal Plain Pitch Pine Lowland		CES203.374	https://explorer.natureserve.org/Taxon/ELEMENT_GLOBAL.2.723142	N	1.B.3.Na	M503	Central Hardwood Swamp Forest	Eastern North American-Great Plains Flooded & Swamp Forest	Temperate Flooded & Swamp Forest	Temperate & Boreal Forest & Woodland	Forest & Woodland	759.488	732.386	6.61607e-05	-3.56853	Loss: <10%	49.0077	Protect:>30-50%	50.0629				119
9195	Northern Atlantic Coastal Plain Riparian and Floodplain	Northern Atlantic Coastal Plain Riparian and Floodplain		CES203.070	https://explorer.natureserve.org/Taxon/ELEMENT_GLOBAL.2.798071	N	1.B.3.Na	M503	Central Hardwood Swamp Forest	Eastern North American-Great Plains Flooded & Swamp Forest	Temperate Flooded & Swamp Forest	Temperate & Boreal Forest & Woodland	Forest & Woodland	130.936	121.8	1.14062e-05	-6.97804	Loss: <10%	2.95557	Protect:>1-3%	4.44836				111
9002	Columbia Basin Foothill Riparian Woodland and Shrubland	Columbia Basin Foothill Riparian Woodland and Shrubland		CES304.768	https://explorer.natureserve.org/Taxon/ELEMENT_GLOBAL.2.722904	N	1.B.3.Nc	M034	Rocky Mountain-Great Basin Montane Riparian & Swamp Forest	Rocky Mountain-Great Basin Montane Flooded & Swamp Forest	Temperate Flooded & Swamp Forest	Temperate & Boreal Forest & Woodland	Forest & Woodland	762.323	1390.19	6.64076e-05	Not reported	Not reported	Not reported	Not reported	Not reported				119
9003	Great Basin Foothill and Lower Montane Riparian Woodland and Shrubland	Great Basin Foothill and Lower Montane Riparian Woodland and Shrubland		CES304.045	https://explorer.natureserve.org/Taxon/ELEMENT_GLOBAL.2.722664	N	1.B.3.Nc	M034	Rocky Mountain-Great Basin Montane Riparian & Swamp Forest	Rocky Mountain-Great Basin Montane Flooded & Swamp Forest	Temperate Flooded & Swamp Forest	Temperate & Boreal Forest & Woodland	Forest & Woodland	18942.3	3476.16	0.00165011	-81.6487	Loss:80%	11.32	Protect:>10-17%	12.7319	13.3028	83.4711	88.4615	726	122
7161	Northern Rocky Mountain Conifer Swamp	Northern Rocky Mountain Conifer Swamp		CES306.803	https://explorer.natureserve.org/Taxon/ELEMENT_GLOBAL.2.722870	N	1.B.3.Nc	M034	Rocky Mountain-Great Basin Montane Riparian & Swamp Forest	Rocky Mountain-Great Basin Montane Flooded & Swamp Forest	Temperate Flooded & Swamp Forest	Temperate & Boreal Forest & Woodland	Forest & Woodland	1539.57	82.053	0.000134115	Not reported	Not reported	Not reported	Not reported	Not reported				203
9012	Northern Rocky Mountain Lower Montane Riparian Woodland and Shrubland	Northern Rocky Mountain Lower Montane Riparian Woodland and Shrubland		CES306.804	https://explorer.natureserve.org/Taxon/ELEMENT_GLOBAL.2.722869	N	1.B.3.Nc	M034	Rocky Mountain-Great Basin Montane Riparian & Swamp Forest	Rocky Mountain-Great Basin Montane Flooded & Swamp Forest	Temperate Flooded & Swamp Forest	Temperate & Boreal Forest & Woodland	Forest & Woodland	21635.7	5836.19	0.00188473	-73.0252	Loss:70%	10.1577	Protect:>10-17%	15.2763	7.6167	80.4511	89.3939	1	155
9019	Rocky Mountain Lower Montane-Foothill Riparian Woodland and Shrubland	Rocky Mountain Lower Montane-Foothill Riparian Woodland and Shrubland		CES306.821	https://explorer.natureserve.org/Taxon/ELEMENT_GLOBAL.2.722852	N	1.B.3.Nc	M034	Rocky Mountain-Great Basin Montane Riparian & Swamp Forest	Rocky Mountain-Great Basin Montane Flooded & Swamp Forest	Temperate Flooded & Swamp Forest	Temperate & Boreal Forest & Woodland	Forest & Woodland	27641.3	16040.2	0.00240789	-41.97	Loss:40%	7.22904	Protect:>5-10%	9.00746	12.963	94.4444	97.4747	971	395
9022	Rocky Mountain Subalpine-Montane Riparian Woodland	Rocky Mountain Subalpine-Montane Riparian Woodland		CES306.833	https://explorer.natureserve.org/Taxon/ELEMENT_GLOBAL.2.722840	N	1.B.3.Nc	M034	Rocky Mountain-Great Basin Montane Riparian & Swamp Forest	Rocky Mountain-Great Basin Montane Flooded & Swamp Forest	Temperate Flooded & Swamp Forest	Temperate & Boreal Forest & Woodland	Forest & Woodland	4780.35	2559.45	0.000416427	-46.459	Loss:40%	22.0593	Protect:>17-25%	24.4282	23.3645	92.9825	96.3636	2	59
7459	Atlantic Coastal Plain Clay-Based Carolina Bay Wetland	Atlantic Coastal Plain Clay-Based Carolina Bay Wetland		CES203.245	https://explorer.natureserve.org/Taxon/ELEMENT_GLOBAL.2.723240	N	1.B.3.Nb	M161	Pond-cypress Basin Swamp	Southeastern North American Flooded & Swamp Forest	Temperate Flooded & Swamp Forest	Temperate & Boreal Forest & Woodland	Forest & Woodland	377.274	98.9658	3.28651e-05	Not reported	Not reported	Not reported	Not reported	Not reported				34
7447	South Florida Cypress Dome	South Florida Cypress Dome		CES411.365	https://explorer.natureserve.org/Taxon/ELEMENT_GLOBAL.2.723151	N	1.B.3.Nb	M161	Pond-cypress Basin Swamp	Southeastern North American Flooded & Swamp Forest	Temperate Flooded & Swamp Forest	Temperate & Boreal Forest & Woodland	Forest & Woodland	1048.67	1025.82	9.13523e-05	-2.17895	Loss: <10%	18.7684	Protect:>17-25%	5.10947	57.1429	83.3333	100	19	26
7445	South Florida Dwarf Cypress Savanna	South Florida Dwarf Cypress Savanna		CES411.290	https://explorer.natureserve.org/Taxon/ELEMENT_GLOBAL.2.723198	N	1.B.3.Nb	M161	Pond-cypress Basin Swamp	Southeastern North American Flooded & Swamp Forest	Temperate Flooded & Swamp Forest	Temperate & Boreal Forest & Woodland	Forest & Woodland	697.418	696.138	6.07536e-05	-0.183505	Loss: <10%	68.7206	Protect:>50-70%	35.1198	50	75	100	27	12
7460	Southern Coastal Plain Nonriverine Cypress Dome	Southern Coastal Plain Nonriverine Cypress Dome		CES203.251	https://explorer.natureserve.org/Taxon/ELEMENT_GLOBAL.2.723234	N	1.B.3.Nb	M161	Pond-cypress Basin Swamp	Southeastern North American Flooded & Swamp Forest	Temperate Flooded & Swamp Forest	Temperate & Boreal Forest & Woodland	Forest & Woodland	6015.68	5139.66	0.000524039	-14.5623	Loss:10%	8.4993	Protect:>5-10%	6.34857	58.3333	98.5612	98.6577	3	154
7455	East Gulf Coastal Plain Southern Loblolly-Hardwood Flatwoods	East Gulf Coastal Plain Southern Loblolly-Hardwood Flatwoods		CES203.557	https://explorer.natureserve.org/Taxon/ELEMENT_GLOBAL.2.723047	N	1.B.3.Nb	M033	Southern Coastal Plain Basin Swamp & Flatwoods	Southeastern North American Flooded & Swamp Forest	Temperate Flooded & Swamp Forest	Temperate & Boreal Forest & Woodland	Forest & Woodland	15265.2	480.298	0.00132979	Not reported	Not reported	Not reported	Not reported	Not reported	5.8824	40.9091	75	7	9
7513	Lower Mississippi River Flatwoods	Lower Mississippi River Flatwoods		CES203.193	https://explorer.natureserve.org/Taxon/ELEMENT_GLOBAL.2.768783	N	1.B.3.Nb	M033	Southern Coastal Plain Basin Swamp & Flatwoods	Southeastern North American Flooded & Swamp Forest	Temperate Flooded & Swamp Forest	Temperate & Boreal Forest & Woodland	Forest & Woodland	21589.7	4924.24	0.00188072	-77.1917	Loss:70%	3.09665	Protect:>3-5%	4.25706	67.5676	75.6098	81.5789	51	31
7501	Southern Atlantic Coastal Plain Nonriverine Swamp and Wet Hardwood Forest	Southern Atlantic Coastal Plain Nonriverine Swamp and Wet Hardwood Forest		CES203.304	https://explorer.natureserve.org/Taxon/ELEMENT_GLOBAL.2.723187	N	1.B.3.Nb	M033	Southern Coastal Plain Basin Swamp & Flatwoods	Southeastern North American Flooded & Swamp Forest	Temperate Flooded & Swamp Forest	Temperate & Boreal Forest & Woodland	Forest & Woodland	14007	5463.87	0.00122018	-60.992	Loss:60%	8.75311	Protect:>5-10%	18.9139	25.5319	84.375	92.1739	548	154
9249	Southern Coastal Plain Nonriverine Basin Swamp	Southern Coastal Plain Nonriverine Basin Swamp		CES203.384	https://explorer.natureserve.org/Taxon/ELEMENT_GLOBAL.2.723132	N	1.B.3.Nb	M033	Southern Coastal Plain Basin Swamp & Flatwoods	Southeastern North American Flooded & Swamp Forest	Temperate Flooded & Swamp Forest	Temperate & Boreal Forest & Woodland	Forest & Woodland	6172.24	7100.65	0.000537677	15.0416	Loss: <10%	49.2011	Protect:>30-50%	27.4331				14
7506	West Gulf Coastal Plain Nonriverine Wet Hardwood-Pine Flatwoods	West Gulf Coastal Plain Nonriverine Wet Hardwood-Pine Flatwoods		CES203.548	https://explorer.natureserve.org/Taxon/ELEMENT_GLOBAL.2.723054	N	1.B.3.Nb	M033	Southern Coastal Plain Basin Swamp & Flatwoods	Southeastern North American Flooded & Swamp Forest	Temperate Flooded & Swamp Forest	Temperate & Boreal Forest & Woodland	Forest & Woodland	4326.88	482.08	0.000376924	Not reported	Not reported	Not reported	Not reported	Not reported	7.8431	35.7143	47.619	128	13
7458	West Gulf Coastal Plain Pine-Hardwood Flatwoods	West Gulf Coastal Plain Pine-Hardwood Flatwoods		CES203.278	https://explorer.natureserve.org/Taxon/ELEMENT_GLOBAL.2.723208	N	1.B.3.Nb	M033	Southern Coastal Plain Basin Swamp & Flatwoods	Southeastern North American Flooded & Swamp Forest	Temperate Flooded & Swamp Forest	Temperate & Boreal Forest & Woodland	Forest & Woodland	10008.9	3010.05	0.000871893	-69.9261	Loss:60%	1.42958	Protect:>1-3%	2.22091	0.8475	18.3099	29.0909	146	26
7468	Atlantic Coastal Plain Streamhead Seepage Swamp, Pocosin and Baygall	Atlantic Coastal Plain Streamhead Seepage Swamp, Pocosin and Baygall		CES203.252	https://explorer.natureserve.org/Taxon/ELEMENT_GLOBAL.2.723233	N	1.B.3.Nb	M032	Southern Coastal Plain Evergreen Hardwood - Conifer Swamp	Southeastern North American Flooded & Swamp Forest	Temperate Flooded & Swamp Forest	Temperate & Boreal Forest & Woodland	Forest & Woodland	1938.33	235.232	0.000168852	-87.8642	Loss:80%	3.3185	Protect:>3-5%	2.8574				988
9248	Southern Coastal Plain Hydric Hammock	Southern Coastal Plain Hydric Hammock		CES203.501	https://explorer.natureserve.org/Taxon/ELEMENT_GLOBAL.2.723087	N	1.B.3.Nb	M032	Southern Coastal Plain Evergreen Hardwood - Conifer Swamp	Southeastern North American Flooded & Swamp Forest	Temperate Flooded & Swamp Forest	Temperate & Boreal Forest & Woodland	Forest & Woodland	6281.07	7138.76	0.000547158	13.6551	Loss: <10%	7.05129	Protect:>5-10%	8.44833				131
7461	Southern Coastal Plain Seepage Swamp and Baygall	Southern Coastal Plain Seepage Swamp and Baygall		CES203.505	https://explorer.natureserve.org/Taxon/ELEMENT_GLOBAL.2.723083	N	1.B.3.Nb	M032	Southern Coastal Plain Evergreen Hardwood - Conifer Swamp	Southeastern North American Flooded & Swamp Forest	Temperate Flooded & Swamp Forest	Temperate & Boreal Forest & Woodland	Forest & Woodland	8936.61	778.297	0.000778487	-91.2909	Loss:90%	2.4294	Protect:>1-3%	6.78609	2.2727	75	100	1	21
7462	West Gulf Coastal Plain Seepage Swamp and Baygall	West Gulf Coastal Plain Seepage Swamp and Baygall		CES203.372	https://explorer.natureserve.org/Taxon/ELEMENT_GLOBAL.2.723144	N	1.B.3.Nb	M032	Southern Coastal Plain Evergreen Hardwood - Conifer Swamp	Southeastern North American Flooded & Swamp Forest	Temperate Flooded & Swamp Forest	Temperate & Boreal Forest & Woodland	Forest & Woodland	1012.8	19.4157	8.82271e-05	-98.083	Loss:95%	6.42882	Protect:>5-10%	1.15105				113
9041	Atlantic Coastal Plain Blackwater Stream Floodplain Forest	Atlantic Coastal Plain Blackwater Stream Floodplain Forest		CES203.247	https://explorer.natureserve.org/Taxon/ELEMENT_GLOBAL.2.723238	N	1.B.3.Nb	M031	Southern Coastal Plain Floodplain Forest	Southeastern North American Flooded & Swamp Forest	Temperate Flooded & Swamp Forest	Temperate & Boreal Forest & Woodland	Forest & Woodland	522.231	6553.84	4.54927e-05	Not reported	Not reported	Not reported	Not reported	Not reported				32
9042	Atlantic Coastal Plain Brownwater Stream Floodplain Forest	Atlantic Coastal Plain Brownwater Stream Floodplain Forest		CES203.248	https://explorer.natureserve.org/Taxon/ELEMENT_GLOBAL.2.723237	N	1.B.3.Nb	M031	Southern Coastal Plain Floodplain Forest	Southeastern North American Flooded & Swamp Forest	Temperate Flooded & Swamp Forest	Temperate & Boreal Forest & Woodland	Forest & Woodland	1.1178	0	9.73739e-08	Not reported	Not reported	Not reported	Not reported	Not reported				2
9050	Atlantic Coastal Plain Small Blackwater River Floodplain Forest	Atlantic Coastal Plain Small Blackwater River Floodplain Forest		CES203.249	https://explorer.natureserve.org/Taxon/ELEMENT_GLOBAL.2.723236	N	1.B.3.Nb	M031	Southern Coastal Plain Floodplain Forest	Southeastern North American Flooded & Swamp Forest	Temperate Flooded & Swamp Forest	Temperate & Boreal Forest & Woodland	Forest & Woodland	15051.9	8350.4	0.0013112	-44.5225	Loss:40%	3.1474	Protect:>3-5%	7.25585				276
9051	Atlantic Coastal Plain Small Brownwater River Floodplain Forest	Atlantic Coastal Plain Small Brownwater River Floodplain Forest		CES203.250	https://explorer.natureserve.org/Taxon/ELEMENT_GLOBAL.2.723235	N	1.B.3.Nb	M031	Southern Coastal Plain Floodplain Forest	Southeastern North American Flooded & Swamp Forest	Temperate Flooded & Swamp Forest	Temperate & Boreal Forest & Woodland	Forest & Woodland	646.372	5370.85	5.63068e-05	Not reported	Not reported	Not reported	Not reported	Not reported				103
9080	East Gulf Coastal Plain Freshwater Tidal Wooded Swamp	East Gulf Coastal Plain Freshwater Tidal Wooded Swamp		CES203.299	https://explorer.natureserve.org/Taxon/ELEMENT_GLOBAL.2.723192	N	1.B.3.Nb	M031	Southern Coastal Plain Floodplain Forest	Southeastern North American Flooded & Swamp Forest	Temperate Flooded & Swamp Forest	Temperate & Boreal Forest & Woodland	Forest & Woodland	159.23	219.559	1.38708e-05	Not reported	Not reported	Not reported	Not reported	Not reported				4
9082	East Gulf Coastal Plain Large River Floodplain Forest	East Gulf Coastal Plain Large River Floodplain Forest		CES203.489	https://explorer.natureserve.org/Taxon/ELEMENT_GLOBAL.2.723097	N	1.B.3.Nb	M031	Southern Coastal Plain Floodplain Forest	Southeastern North American Flooded & Swamp Forest	Temperate Flooded & Swamp Forest	Temperate & Boreal Forest & Woodland	Forest & Woodland	17479.7	8582.89	0.00152269	-50.898	Loss:50%	8.73762	Protect:>5-10%	14.804				84
9085	East Gulf Coastal Plain Small Stream and River Floodplain Forest	East Gulf Coastal Plain Small Stream and River Floodplain Forest		CES203.559	https://explorer.natureserve.org/Taxon/ELEMENT_GLOBAL.2.723045	N	1.B.3.Nb	M031	Southern Coastal Plain Floodplain Forest	Southeastern North American Flooded & Swamp Forest	Temperate Flooded & Swamp Forest	Temperate & Boreal Forest & Woodland	Forest & Woodland	31462.7	18961.5	0.00274079	-39.7335	Loss:30%	2.79903	Protect:>1-3%	3.53812				196
9138	Mississippi River Bottomland Depression	Mississippi River Bottomland Depression		CES203.490	https://explorer.natureserve.org/Taxon/ELEMENT_GLOBAL.2.723096	N	1.B.3.Nb	M031	Southern Coastal Plain Floodplain Forest	Southeastern North American Flooded & Swamp Forest	Temperate Flooded & Swamp Forest	Temperate & Boreal Forest & Woodland	Forest & Woodland	265.04	873.48	2.30882e-05	Not reported	Not reported	Not reported	Not reported	Not reported				233
9140	Mississippi River Low Floodplain (Bottomland) Forest	Mississippi River Low Floodplain (Bottomland) Forest		CES203.195	https://explorer.natureserve.org/Taxon/ELEMENT_GLOBAL.2.768395	N	1.B.3.Nb	M031	Southern Coastal Plain Floodplain Forest	Southeastern North American Flooded & Swamp Forest	Temperate Flooded & Swamp Forest	Temperate & Boreal Forest & Woodland	Forest & Woodland	65461.5	5231.38	0.00570249	-92.0085	Loss:90%	8.90301	Protect:>5-10%	22.7642				168
9141	Mississippi River Riparian Forest	Mississippi River Riparian Forest		CES203.190	https://explorer.natureserve.org/Taxon/ELEMENT_GLOBAL.2.768386	N	1.B.3.Nb	M031	Southern Coastal Plain Floodplain Forest	Southeastern North American Flooded & Swamp Forest	Temperate Flooded & Swamp Forest	Temperate & Boreal Forest & Woodland	Forest & Woodland	19523.8	13245	0.00170076	Not reported	Not reported	Not reported	Not reported	Not reported				144
9198	Northern Atlantic Coastal Plain Tidal Swamp	Northern Atlantic Coastal Plain Tidal Swamp		CES203.282	https://explorer.natureserve.org/Taxon/ELEMENT_GLOBAL.2.723205	N	1.B.3.Na	M503	Central Hardwood Swamp Forest	Eastern North American-Great Plains Flooded & Swamp Forest	Temperate Flooded & Swamp Forest	Temperate & Boreal Forest & Woodland	Forest & Woodland	858.973	811.158	7.48269e-05	-5.56645	Loss: <10%	27.5438	Protect:>25-30%	29.1021
9211	Red River Large Floodplain Forest	Red River Large Floodplain Forest		CES203.065	https://explorer.natureserve.org/Taxon/ELEMENT_GLOBAL.2.754556	N	1.B.3.Nb	M031	Southern Coastal Plain Floodplain Forest	Southeastern North American Flooded & Swamp Forest	Temperate Flooded & Swamp Forest	Temperate & Boreal Forest & Woodland	Forest & Woodland	69.2955	664.038	6.03648e-06	858.27	Loss: <10%	8.91	Protect:>5-10%	7.27658				42
9245	Southern Atlantic Coastal Plain Tidal Wooded Swamp	Southern Atlantic Coastal Plain Tidal Wooded Swamp		CES203.240	https://explorer.natureserve.org/Taxon/ELEMENT_GLOBAL.2.723245	N	1.B.3.Nb	M031	Southern Coastal Plain Floodplain Forest	Southeastern North American Flooded & Swamp Forest	Temperate Flooded & Swamp Forest	Temperate & Boreal Forest & Woodland	Forest & Woodland	82.7334	310.351	7.20708e-06	Not reported	Not reported	Not reported	Not reported	Not reported				7
9247	Southern Coastal Plain Blackwater River Floodplain Forest	Southern Coastal Plain Blackwater River Floodplain Forest		CES203.493	https://explorer.natureserve.org/Taxon/ELEMENT_GLOBAL.2.723093	N	1.B.3.Nb	M031	Southern Coastal Plain Floodplain Forest	Southeastern North American Flooded & Swamp Forest	Temperate Flooded & Swamp Forest	Temperate & Boreal Forest & Woodland	Forest & Woodland	8391.22	13143.6	0.000730977	Not reported	Not reported	Not reported	Not reported	Not reported				44
9258	Southern Piedmont Large Floodplain Forest	Southern Piedmont Large Floodplain Forest		CES202.324	https://explorer.natureserve.org/Taxon/ELEMENT_GLOBAL.2.723177	N	1.B.3.Nb	M031	Southern Coastal Plain Floodplain Forest	Southeastern North American Flooded & Swamp Forest	Temperate Flooded & Swamp Forest	Temperate & Boreal Forest & Woodland	Forest & Woodland	163.952	270.216	1.42822e-05	Not reported	Not reported	Not reported	Not reported	Not reported				111
9259	Southern Piedmont Small Floodplain and Riparian Forest	Southern Piedmont Small Floodplain and Riparian Forest		CES202.323	https://explorer.natureserve.org/Taxon/ELEMENT_GLOBAL.2.723178	N	1.B.3.Nb	M031	Southern Coastal Plain Floodplain Forest	Southeastern North American Flooded & Swamp Forest	Temperate Flooded & Swamp Forest	Temperate & Boreal Forest & Woodland	Forest & Woodland	814.147	4318.91	7.09221e-05	Not reported	Not reported	Not reported	Not reported	Not reported				118
9282	West Gulf Coastal Plain Large River Floodplain Forest	West Gulf Coastal Plain Large River Floodplain Forest		CES203.488	https://explorer.natureserve.org/Taxon/ELEMENT_GLOBAL.2.723098	N	1.B.3.Nb	M031	Southern Coastal Plain Floodplain Forest	Southeastern North American Flooded & Swamp Forest	Temperate Flooded & Swamp Forest	Temperate & Boreal Forest & Woodland	Forest & Woodland	51266.8	6973.44	0.00446596	-86.3977	Loss:80%	4.33414	Protect:>3-5%	9.40497				289
9283	West Gulf Coastal Plain Near-Coast Large River Swamp	West Gulf Coastal Plain Near-Coast Large River Swamp		CES203.459	https://explorer.natureserve.org/Taxon/ELEMENT_GLOBAL.2.723127	N	1.B.3.Nb	M031	Southern Coastal Plain Floodplain Forest	Southeastern North American Flooded & Swamp Forest	Temperate Flooded & Swamp Forest	Temperate & Boreal Forest & Woodland	Forest & Woodland	6.6501	81.8424	5.79304e-07	Not reported	Not reported	Not reported	Not reported	Not reported				82
9284	West Gulf Coastal Plain Small Stream and River Forest	West Gulf Coastal Plain Small Stream and River Forest		CES203.487	https://explorer.natureserve.org/Taxon/ELEMENT_GLOBAL.2.723099	N	1.B.3.Nb	M031	Southern Coastal Plain Floodplain Forest	Southeastern North American Flooded & Swamp Forest	Temperate Flooded & Swamp Forest	Temperate & Boreal Forest & Woodland	Forest & Woodland	19043.2	20759.2	0.00165889	9.01128	Loss: <10%	1.97968	Protect:>1-3%	3.41602				289
9068	Central Texas Coastal Prairie Riparian	Central Texas Coastal Prairie Riparian		CES203.714	https://explorer.natureserve.org/Taxon/ELEMENT_GLOBAL.2.859580	N	1.B.3.Nb	M154	Southern Great Plains Floodplain Forest & Woodland	Southeastern North American Flooded & Swamp Forest	Temperate Flooded & Swamp Forest	Temperate & Boreal Forest & Woodland	Forest & Woodland	0.0567	0.0081	4.93926e-09	Not reported	Not reported	Not reported	Not reported	Not reported				86
9069	Central Texas Coastal Prairie River Floodplain	Central Texas Coastal Prairie River Floodplain		CES203.713	https://explorer.natureserve.org/Taxon/ELEMENT_GLOBAL.2.859577	N	1.B.3.Nb	M154	Southern Great Plains Floodplain Forest & Woodland	Southeastern North American Flooded & Swamp Forest	Temperate Flooded & Swamp Forest	Temperate & Boreal Forest & Woodland	Forest & Woodland	23.2389	0.0162	2.02439e-06	Not reported	Not reported	Not reported	Not reported	Not reported				119
9071	Columbia Bottomlands Forest and Woodland	Columbia Bottomlands Forest and Woodland		CES203.715	https://explorer.natureserve.org/Taxon/ELEMENT_GLOBAL.2.859583	N	1.B.3.Nb	M154	Southern Great Plains Floodplain Forest & Woodland	Southeastern North American Flooded & Swamp Forest	Temperate Flooded & Swamp Forest	Temperate & Boreal Forest & Woodland	Forest & Woodland	16.6374	1.2474	1.44932e-06	Not reported	Not reported	Not reported	Not reported	Not reported				142
7525	Edwards Plateau Riparian	Edwards Plateau Riparian		CES303.652	https://explorer.natureserve.org/Taxon/ELEMENT_GLOBAL.2.791373	N	1.B.3.Nb	M154	Southern Great Plains Floodplain Forest & Woodland	Southeastern North American Flooded & Swamp Forest	Temperate Flooded & Swamp Forest	Temperate & Boreal Forest & Woodland	Forest & Woodland	2415.45	469.849	0.000210415	-80.5482	Loss:80%	0.343453	Protect:<1%	2.57477	4.0816	80.7692	95.5556	117	80
9230	Southeastern Great Plains Floodplain Forest	Southeastern Great Plains Floodplain Forest		CES205.710	https://explorer.natureserve.org/Taxon/ELEMENT_GLOBAL.2.806778	N	1.B.3.Nb	M154	Southern Great Plains Floodplain Forest & Woodland	Southeastern North American Flooded & Swamp Forest	Temperate Flooded & Swamp Forest	Temperate & Boreal Forest & Woodland	Forest & Woodland	13922.2	5387.54	0.00121279	-61.3024	Loss:60%	2.80056	Protect:>1-3%	1.327	43.4783	82.906	94.5455	141	127
9165	North Pacific Hardwood-Conifer Swamp	North Pacific Hardwood-Conifer Swamp		CES204.090	https://explorer.natureserve.org/Taxon/ELEMENT_GLOBAL.2.768136	N	1.B.3.Ng	M035	Vancouverian Flooded & Swamp Forest	Vancouverian Flooded & Swamp Forest	Temperate Flooded & Swamp Forest	Temperate & Boreal Forest & Woodland	Forest & Woodland	1956.29	1579.83	0.000170416	-19.2434	Loss:10%	14.0051	Protect:>10-17%	13.5089				165
9169	North Pacific Intertidal Freshwater Wetland	North Pacific Intertidal Freshwater Wetland		CES204.875	https://explorer.natureserve.org/Taxon/ELEMENT_GLOBAL.2.722800	N	1.B.3.Ng	M035	Vancouverian Flooded & Swamp Forest	Vancouverian Flooded & Swamp Forest	Temperate Flooded & Swamp Forest	Temperate & Boreal Forest & Woodland	Forest & Woodland	206.048	192.48	1.79493e-05	Not reported	Not reported	Not reported	Not reported	Not reported
7156	North Pacific Lowland Riparian Forest and Shrubland	North Pacific Lowland Riparian Forest and Shrubland		CES204.869	https://explorer.natureserve.org/Taxon/ELEMENT_GLOBAL.2.722806	N	1.B.3.Ng	M035	Vancouverian Flooded & Swamp Forest	Vancouverian Flooded & Swamp Forest	Temperate Flooded & Swamp Forest	Temperate & Boreal Forest & Woodland	Forest & Woodland	10294.2	6197.08	0.000896753	-39.8005	Loss:30%	6.91615	Protect:>5-10%	8.31988	33.0986	91.3043	92.0763	554	144
7158	North Pacific Montane Riparian Woodland and Shrubland	North Pacific Montane Riparian Woodland and Shrubland		CES204.866	https://explorer.natureserve.org/Taxon/ELEMENT_GLOBAL.2.722809	N	1.B.3.Ng	M035	Vancouverian Flooded & Swamp Forest	Vancouverian Flooded & Swamp Forest	Temperate Flooded & Swamp Forest	Temperate & Boreal Forest & Woodland	Forest & Woodland	3767.57	1973.45	0.000328201	-47.62	Loss:40%	16.3307	Protect:>10-17%	26.7719	8.1081	70	90.9091	308	22
7151	California Central Valley Riparian Woodland and Shrubland	California Central Valley Riparian Woodland and Shrubland		CES206.946	https://explorer.natureserve.org/Taxon/ELEMENT_GLOBAL.2.722735	N	1.B.3.Nd	M036	Interior Warm & Cool Desert Riparian Forest	Western North American Interior Flooded Forest	Temperate Flooded & Swamp Forest	Temperate & Boreal Forest & Woodland	Forest & Woodland	16058.3	1007.38	0.00139888	-93.7267	Loss:90%	4.78257	Protect:>3-5%	18.301	45.4545	78.7879	82.3529	255	32
9129	Mediterranean California Foothill and Lower Montane Riparian Woodland and Shrubland	Mediterranean California Foothill and Lower Montane Riparian Woodland and Shrubland	Bosque y Arbustal Ripario Mediterráneo de Piedemonte de California	CES206.944	https://explorer.natureserve.org/Taxon/ELEMENT_GLOBAL.2.722737	N	1.B.3.Nd	M036	Interior Warm & Cool Desert Riparian Forest	Western North American Interior Flooded Forest	Temperate Flooded & Swamp Forest	Temperate & Boreal Forest & Woodland	Forest & Woodland	9915.06	8530.52	0.000863722	-13.964	Loss:10%	15.8784	Protect:>10-17%	15.3117	19.6364	98.1395	98.6175	506	254
9035	North American Warm Desert Lower Montane Riparian Woodland and Shrubland	North American Warm Desert Lower Montane Riparian Woodland and Shrubland	Bosque y Arbustal Ripario Montano Bajo del Desierto Cálido de Norte América	CES302.748	https://explorer.natureserve.org/Taxon/ELEMENT_GLOBAL.2.722924	N	1.B.3.Nd	M036	Interior Warm & Cool Desert Riparian Forest	Western North American Interior Flooded Forest	Temperate Flooded & Swamp Forest	Temperate & Boreal Forest & Woodland	Forest & Woodland	3664.55	5634.24	0.000319226	Not reported	Not reported	Not reported	Not reported	Not reported				329
9034	North American Warm Desert Riparian Woodland and Shrubland	North American Warm Desert Riparian Woodland and Shrubland	[Bosque y] Arbustal Ripario del Desierto Cálido de Norte América	CES302.753	https://explorer.natureserve.org/Taxon/ELEMENT_GLOBAL.2.722919	N	1.B.3.Nd	M036	Interior Warm & Cool Desert Riparian Forest	Western North American Interior Flooded Forest	Temperate Flooded & Swamp Forest	Temperate & Boreal Forest & Woodland	Forest & Woodland	21765.5	17064.8	0.00189604	-21.5971	Loss:20%	17.6448	Protect:>17-25%	21.1822	27.7778	89.7059	96.8889	502	358
9212	Rio Grande Delta Thorn Woodland	Rio Grande Delta Thorn Woodland	Bosque Abierto Espinoso del Delta del Río Grande	CES301.716	https://explorer.natureserve.org/Taxon/ELEMENT_GLOBAL.2.859592	N	1.B.3.Nd	M036	Interior Warm & Cool Desert Riparian Forest	Western North American Interior Flooded Forest	Temperate Flooded & Swamp Forest	Temperate & Boreal Forest & Woodland	Forest & Woodland	1012.77	101.064	8.82243e-05	-90.021	Loss:90%	21.4838	Protect:>17-25%	1.05861				73
9214	Sonoran Fan Palm Oasis	Sonoran Fan Palm Oasis	Oasis de Palma de Abanaico de Sonora	CES302.759	https://explorer.natureserve.org/Taxon/ELEMENT_GLOBAL.2.722913	N	1.B.3.Nd	M036	Interior Warm & Cool Desert Riparian Forest	Western North American Interior Flooded Forest	Temperate Flooded & Swamp Forest	Temperate & Boreal Forest & Woodland	Forest & Woodland	903.523	861.338	7.87078e-05	-4.66893	Loss: <10%	56.0271	Protect:>50-70%	56.9775	88.4615	92.3077	96.2963	32	82
7467	Tamaulipan Floodplain	Tamaulipan Floodplain	Planicie de Inundación de Tamaulipas	CES301.990	https://explorer.natureserve.org/Taxon/ELEMENT_GLOBAL.2.722715	N	1.B.3.Nd	M036	Interior Warm & Cool Desert Riparian Forest	Western North American Interior Flooded Forest	Temperate Flooded & Swamp Forest	Temperate & Boreal Forest & Woodland	Forest & Woodland	9559.89	3040.39	0.000832782	-68.1964	Loss:60%	5.16061	Protect:>5-10%	10.3372	27.7027	71.5789	84.1463	257	80
10071	Mexican Lower Montane Riparian Woodland and Shrubland	Mexican Lower Montane Riparian Woodland and Shrubland	Bosque y Arbustal Ripario Montano Bajo Mexicano	CES403.316	https://explorer.natureserve.org/Taxon/ELEMENT_GLOBAL.2.722115	N	1.B.3.Nd	M660	Mexican Interior Riparian Forest	Western North American Interior Flooded Forest	Temperate Flooded & Swamp Forest	Temperate & Boreal Forest & Woodland	Forest & Woodland	7950.15	4295.89	0.000692554	-45.9646	Loss:40%	1.40614	Protect:>1-3%	2.17376	0	0	0	542	105
10107	Mexican Montane Riparian Woodland and Shrubland	Mexican Montane Riparian Woodland and Shrubland	Arbustal Ripario Montano Mexicano	CES305.279	https://explorer.natureserve.org/Taxon/ELEMENT_GLOBAL.2.722151	N	1.B.3.Nd	M660	Mexican Interior Riparian Forest	Western North American Interior Flooded Forest	Temperate Flooded & Swamp Forest	Temperate & Boreal Forest & Woodland	Forest & Woodland	1582.03	1404.13	0.000137814	Not reported	Not reported	Not reported	Not reported	Not reported				1
7112	California Central Valley Mixed Oak Savanna	California Central Valley Mixed Oak Savanna		CES206.935	https://explorer.natureserve.org/Taxon/ELEMENT_GLOBAL.2.722746	N	1.B.1.Nc	M009	Californian Forest & Woodland	Californian Forest & Woodland	Warm Temperate Forest & Woodland	Temperate & Boreal Forest & Woodland	Forest & Woodland	5750.3	182.566	0.000500921	-96.8251	Loss:95%	3.9623	Protect:>3-5%	18.2139				186
7177	California Coastal Closed-Cone Conifer Forest and Woodland	California Coastal Closed-Cone Conifer Forest and Woodland		CES206.922	https://explorer.natureserve.org/Taxon/ELEMENT_GLOBAL.2.722759	N	1.B.1.Nc	M009	Californian Forest & Woodland	Californian Forest & Woodland	Warm Temperate Forest & Woodland	Temperate & Boreal Forest & Woodland	Forest & Woodland	25.6689	9.4689	2.23607e-06	Not reported	Not reported	Not reported	Not reported	Not reported				20
7113	California Coastal Live Oak Woodland and Savanna	California Coastal Live Oak Woodland and Savanna	Sabana Arbolada de Encino de la Costa de California	CES206.937	https://explorer.natureserve.org/Taxon/ELEMENT_GLOBAL.2.722744	N	1.B.1.Nc	M009	Californian Forest & Woodland	Californian Forest & Woodland	Warm Temperate Forest & Woodland	Temperate & Boreal Forest & Woodland	Forest & Woodland	6751.68	1016.66	0.000588153	-84.9421	Loss:80%	11.3423	Protect:>10-17%	18.6276	12.5	21.5686	23.4694	752	23
7114	California Lower Montane Blue Oak-Foothill Pine Woodland and Savanna	California Lower Montane Blue Oak-Foothill Pine Woodland and Savanna		CES206.936	https://explorer.natureserve.org/Taxon/ELEMENT_GLOBAL.2.722745	N	1.B.1.Nc	M009	Californian Forest & Woodland	Californian Forest & Woodland	Warm Temperate Forest & Woodland	Temperate & Boreal Forest & Woodland	Forest & Woodland	31516.6	15959.2	0.00274548	-49.3626	Loss:40%	4.27198	Protect:>3-5%	6.05609	51.5055	81.7014	84.4262	1	522
7014	Central and Southern California Mixed Evergreen Woodland	Central and Southern California Mixed Evergreen Woodland	Bosque Abierto Mixto Siempreverde del Centro y Sur de California	CES206.920	https://explorer.natureserve.org/Taxon/ELEMENT_GLOBAL.2.722761	N	1.B.1.Nc	M009	Californian Forest & Woodland	Californian Forest & Woodland	Warm Temperate Forest & Woodland	Temperate & Boreal Forest & Woodland	Forest & Woodland	8294.88	6594.4	0.000722584	-20.5003	Loss:20%	20.4276	Protect:>17-25%	23.102	42.5532	80.3371	86.1446	814	184
7030	Mediterranean California Lower Montane Black Oak-Conifer Forest and Woodland	Mediterranean California Lower Montane Black Oak-Conifer Forest and Woodland		CES206.923	https://explorer.natureserve.org/Taxon/ELEMENT_GLOBAL.2.722758	N	1.B.1.Nc	M009	Californian Forest & Woodland	Californian Forest & Woodland	Warm Temperate Forest & Woodland	Temperate & Boreal Forest & Woodland	Forest & Woodland	3956.17	6505.73	0.00034463	64.4451	Loss: <10%	5.9155	Protect:>5-10%	3.85317	37.3832	92.8571	95.082	77	211
7043	Mediterranean California Mixed Evergreen Forest	Mediterranean California Mixed Evergreen Forest		CES206.919	https://explorer.natureserve.org/Taxon/ELEMENT_GLOBAL.2.722762	N	1.B.1.Nc	M009	Californian Forest & Woodland	Californian Forest & Woodland	Warm Temperate Forest & Woodland	Temperate & Boreal Forest & Woodland	Forest & Woodland	10847.2	12025.3	0.00094492	10.8612	Loss: <10%	14.3053	Protect:>10-17%	16.9046	66.9903	85.0515	86.7322	2112	387
7029	Mediterranean California Mixed Oak Woodland	Mediterranean California Mixed Oak Woodland		CES206.909	https://explorer.natureserve.org/Taxon/ELEMENT_GLOBAL.2.722772	N	1.B.1.Nc	M009	Californian Forest & Woodland	Californian Forest & Woodland	Warm Temperate Forest & Woodland	Temperate & Boreal Forest & Woodland	Forest & Woodland	6048.47	7679.21	0.000526895	26.9612	Loss: <10%	10.8194	Protect:>10-17%	13.7591	33.3333	85.2535	90.4545	730	249
7118	Southern California Oak Woodland and Savanna	Southern California Oak Woodland and Savanna	Sabana Arbolada de Encino del Sur de California	CES206.938	https://explorer.natureserve.org/Taxon/ELEMENT_GLOBAL.2.722743	N	1.B.1.Nc	M009	Californian Forest & Woodland	Californian Forest & Woodland	Warm Temperate Forest & Woodland	Temperate & Boreal Forest & Woodland	Forest & Woodland	3079.47	2013.42	0.000268259	-34.618	Loss:30%	12.5472	Protect:>10-17%	11.6619	35.443	89.0625	90.625	606	58
7523	Edwards Plateau Dry-Mesic Slope Forest and Woodland	Edwards Plateau Dry-Mesic Slope Forest and Woodland		CES303.656	https://explorer.natureserve.org/Taxon/ELEMENT_GLOBAL.2.791384	N	1.B.1.Nd	M015	Balconian Forest & Woodland	Madrean-Balconian Forest & Woodland	Warm Temperate Forest & Woodland	Temperate & Boreal Forest & Woodland	Forest & Woodland	9455.53	3691.67	0.000823691	-60.9575	Loss:60%	2.59669	Protect:>1-3%	3.16914	23.6434	81.3433	97.3913	302	116
7383	Edwards Plateau Limestone Savanna and Woodland	Edwards Plateau Limestone Savanna and Woodland		CES303.660	https://explorer.natureserve.org/Taxon/ELEMENT_GLOBAL.2.722998	N	1.B.1.Nd	M015	Balconian Forest & Woodland	Madrean-Balconian Forest & Woodland	Warm Temperate Forest & Woodland	Temperate & Boreal Forest & Woodland	Forest & Woodland	39953.2	41970.5	0.00348041	5.04892	Loss: <10%	0.780806	Protect:<1%	0.986938	59.0573	85.6406	92.0213	118	1414
7524	Edwards Plateau Mesic Canyon	Edwards Plateau Mesic Canyon		CES303.038	https://explorer.natureserve.org/Taxon/ELEMENT_GLOBAL.2.722669	N	1.B.1.Nd	M015	Balconian Forest & Woodland	Madrean-Balconian Forest & Woodland	Warm Temperate Forest & Woodland	Temperate & Boreal Forest & Woodland	Forest & Woodland	387.544	192.334	3.37598e-05	-50.371	Loss:50%	5.52178	Protect:>5-10%	3.5775				51
7410	Llano Uplift Acidic Forest, Woodland and Glade	Llano Uplift Acidic Forest, Woodland and Glade		CES303.657	https://explorer.natureserve.org/Taxon/ELEMENT_GLOBAL.2.770686	N	1.B.1.Nd	M015	Balconian Forest & Woodland	Madrean-Balconian Forest & Woodland	Warm Temperate Forest & Woodland	Temperate & Boreal Forest & Woodland	Forest & Woodland	2503.33	3158.85	0.00021807	26.1861	Loss: <10%	0.536548	Protect:<1%	0.46	89.1892	94.898	97.9381	81	97
10756	Guerrean Juniper Woodland	Guerreran Juniper Woodland	Bosque de Tascate de Guerrero	CES301.712	https://explorer.natureserve.org/Taxon/ELEMENT_GLOBAL.2.938173	N	1.B.1.Nd	M010	Madrean Lowland Evergreen Woodland	Madrean-Balconian Forest & Woodland	Warm Temperate Forest & Woodland	Temperate & Boreal Forest & Woodland	Forest & Woodland	13020.7	9959.08	0.00113426	-23.5132	Loss:20%	7.07022	Protect:>5-10%	7.62745
7023	Madrean Encinal	Madrean Encinal	Encinal de la Sierra Madre	CES305.795	https://explorer.natureserve.org/Taxon/ELEMENT_GLOBAL.2.722878	N	1.B.1.Nd	M010	Madrean Lowland Evergreen Woodland	Madrean-Balconian Forest & Woodland	Warm Temperate Forest & Woodland	Temperate & Boreal Forest & Woodland	Forest & Woodland	81327.9	64934.2	0.00708465	-20.1576	Loss:20%	13.4114	Protect:>10-17%	14.7451	16.0985	65.1282	74.8603	1149	301
7116	Madrean Juniper Savanna	Madrean Juniper Savanna	Sabana de Táscate Madreana	CES301.730	https://explorer.natureserve.org/Taxon/ELEMENT_GLOBAL.2.722942	N	1.B.1.Nd	M010	Madrean Lowland Evergreen Woodland	Madrean-Balconian Forest & Woodland	Warm Temperate Forest & Woodland	Temperate & Boreal Forest & Woodland	Forest & Woodland	14088.7	10938.6	0.0012273	-22.3593	Loss:20%	11.885	Protect:>10-17%	11.9519	3.3708	50	78.9474	358	25
7025	Madrean Pinyon-Juniper Woodland	Madrean Pinyon-Juniper Woodland	Bosque Abierto de Piñón-Táscate	CES305.797	https://explorer.natureserve.org/Taxon/ELEMENT_GLOBAL.2.722876	N	1.B.1.Nd	M010	Madrean Lowland Evergreen Woodland	Madrean-Balconian Forest & Woodland	Warm Temperate Forest & Woodland	Temperate & Boreal Forest & Woodland	Forest & Woodland	45022.1	46370.9	0.00392197	2.99582	Loss: <10%	12.0754	Protect:>10-17%	9.71106	31.1213	89.228	93.9778	360	694
7024	Madrean Lower Montane Pine-Oak Forest and Woodland	Madrean Lower Montane Pine-Oak Forest and Woodland	Bosque Montano Bajo de Pino Encino de la Sierra Madre	CES305.796	https://explorer.natureserve.org/Taxon/ELEMENT_GLOBAL.2.722877	N	1.B.1.Nd	M011	Madrean Montane Forest & Woodland	Madrean-Balconian Forest & Woodland	Warm Temperate Forest & Woodland	Temperate & Boreal Forest & Woodland	Forest & Woodland	85683.5	73830.9	0.00746407	-13.833	Loss:10%	14.6553	Protect:>10-17%	15.2294	21.0526	71.2074	78.7975	947	281
10105	Madrean Pine-Alder Forest and Woodland	Madrean Pine-Alder Forest and Woodland	Bosque de Pino y Aliso de la Sierra Madre	CES305.281	https://explorer.natureserve.org/Taxon/ELEMENT_GLOBAL.2.722149	N	1.B.1.Nd	M011	Madrean Montane Forest & Woodland	Madrean-Balconian Forest & Woodland	Warm Temperate Forest & Woodland	Temperate & Boreal Forest & Woodland	Forest & Woodland	49756.5	45928.4	0.0043344	-7.69375	Loss: <10%	14.8443	Protect:>10-17%	15.2205	54.9669	87.0968	93.4211	109	155
10104	Madrean Ponderosa Pine Woodland	Madrean Ponderosa Pine Woodland	Bosque de Pino Ponderosa de la Sierra Madre	CES305.282	https://explorer.natureserve.org/Taxon/ELEMENT_GLOBAL.2.722148	N	1.B.1.Nd	M011	Madrean Montane Forest & Woodland	Madrean-Balconian Forest & Woodland	Warm Temperate Forest & Woodland	Temperate & Boreal Forest & Woodland	Forest & Woodland	5419.3	3667.23	0.000472087	-32.3302	Loss:30%	7.6447	Protect:>5-10%	10.352				14
7026	Madrean Upper Montane Conifer-Oak Forest and Woodland	Madrean Upper Montane Conifer-Oak Forest and Woodland	Bosque Montano Alto de Pino Encino de la Sierra Madre	CES305.798	https://explorer.natureserve.org/Taxon/ELEMENT_GLOBAL.2.722875	N	1.B.1.Nd	M011	Madrean Montane Forest & Woodland	Madrean-Balconian Forest & Woodland	Warm Temperate Forest & Woodland	Temperate & Boreal Forest & Woodland	Forest & Woodland	15114.9	14612.2	0.00131669	-3.32604	Loss: <10%	18.3185	Protect:>17-25%	18.985	56.4103	86.6667	87.1111	404	108
7346	Atlantic Coastal Plain Fall-line Sandhills Longleaf Pine Woodland	Atlantic Coastal Plain Fall-line Sandhills Longleaf Pine Woodland		CES203.254	https://explorer.natureserve.org/Taxon/ELEMENT_GLOBAL.2.723231	N	1.B.1.Na	M007	Longleaf Pine Woodland	Southeastern North American Forest & Woodland	Warm Temperate Forest & Woodland	Temperate & Boreal Forest & Woodland	Forest & Woodland	15298.9	5849.03	0.00133272	-61.7683	Loss:60%	1.96807	Protect:>1-3%	3.1155	71.4286	89.6907	94.0541	666	174
7347	Atlantic Coastal Plain Upland Longleaf Pine Woodland	Atlantic Coastal Plain Upland Longleaf Pine Woodland		CES203.281	https://explorer.natureserve.org/Taxon/ELEMENT_GLOBAL.2.723206	N	1.B.1.Na	M007	Longleaf Pine Woodland	Southeastern North American Forest & Woodland	Warm Temperate Forest & Woodland	Temperate & Boreal Forest & Woodland	Forest & Woodland	62261.2	19212	0.00542371	-69.1429	Loss:60%	1.09173	Protect:>1-3%	2.75827	64.5788	85.6305	91.3767	708	627
7449	Central Atlantic Coastal Plain Wet Longleaf Pine Savanna and Flatwoods	Central Atlantic Coastal Plain Wet Longleaf Pine Savanna and Flatwoods		CES203.265	https://explorer.natureserve.org/Taxon/ELEMENT_GLOBAL.2.723221	N	1.B.1.Na	M007	Longleaf Pine Woodland	Southeastern North American Forest & Woodland	Warm Temperate Forest & Woodland	Temperate & Boreal Forest & Woodland	Forest & Woodland	11457.2	1414.75	0.000998065	-87.6519	Loss:80%	3.36556	Protect:>3-5%	4.52684	5	38.6364	54.2857	333	48
7453	Central Florida Pine Flatwoods	Central Florida Pine Flatwoods		CES203.382	https://explorer.natureserve.org/Taxon/ELEMENT_GLOBAL.2.723134	N	1.B.1.Na	M007	Longleaf Pine Woodland	Southeastern North American Forest & Woodland	Warm Temperate Forest & Woodland	Temperate & Boreal Forest & Woodland	Forest & Woodland	20139.7	3306.15	0.00175442	-83.5839	Loss:80%	5.68397	Protect:>5-10%	9.43211	32.5843	69.7842	78.8618	3	97
7349	East Gulf Coastal Plain Interior Upland Longleaf Pine Woodland	East Gulf Coastal Plain Interior Upland Longleaf Pine Woodland		CES203.496	https://explorer.natureserve.org/Taxon/ELEMENT_GLOBAL.2.723090	N	1.B.1.Na	M007	Longleaf Pine Woodland	Southeastern North American Forest & Woodland	Warm Temperate Forest & Woodland	Temperate & Boreal Forest & Woodland	Forest & Woodland	73227.6	7248.32	0.00637901	-90.1017	Loss:90%	1.61537	Protect:>1-3%	2.77879	54.3554	68.75	76.6892	1	240
7454	East Gulf Coastal Plain Near-Coast Pine Flatwoods	East Gulf Coastal Plain Near-Coast Pine Flatwoods		CES203.375	https://explorer.natureserve.org/Taxon/ELEMENT_GLOBAL.2.723141	N	1.B.1.Na	M007	Longleaf Pine Woodland	Southeastern North American Forest & Woodland	Warm Temperate Forest & Woodland	Temperate & Boreal Forest & Woodland	Forest & Woodland	15065.8	6499.14	0.00131241	-56.8616	Loss:50%	4.81138	Protect:>3-5%	4.67644	69.5946	93.0693	96.9697	2	198
7356	Florida Longleaf Pine Sandhill	Florida Longleaf Pine Sandhill		CES203.284	https://explorer.natureserve.org/Taxon/ELEMENT_GLOBAL.2.723204	N	1.B.1.Na	M007	Longleaf Pine Woodland	Southeastern North American Forest & Woodland	Warm Temperate Forest & Woodland	Temperate & Boreal Forest & Woodland	Forest & Woodland	12079.4	2120.39	0.00105226	-82.4462	Loss:80%	2.15567	Protect:>1-3%	7.1578	29.6875	73.9726	82.0513	1	72
7446	South Florida Pine Flatwoods	South Florida Pine Flatwoods		CES411.381	https://explorer.natureserve.org/Taxon/ELEMENT_GLOBAL.2.723135	N	1.B.1.Na	M007	Longleaf Pine Woodland	Southeastern North American Forest & Woodland	Warm Temperate Forest & Woodland	Temperate & Boreal Forest & Woodland	Forest & Woodland	5746.08	2007.87	0.000500554	-65.0567	Loss:60%	7.36899	Protect:>5-10%	9.73089	47.5	98.2759	98.4127	989	65
7360	South Florida Pine Rockland	South Florida Pine Rockland		CES411.367	https://explorer.natureserve.org/Taxon/ELEMENT_GLOBAL.2.723149	N	1.B.1.Na	M007	Longleaf Pine Woodland	Southeastern North American Forest & Woodland	Warm Temperate Forest & Woodland	Temperate & Boreal Forest & Woodland	Forest & Woodland	846.458	299.911	7.37368e-05	-64.5688	Loss:60%	3.09178	Protect:>3-5%	16.3647				1
7450	Southern Atlantic Coastal Plain Wet Pine Savanna and Flatwoods	Southern Atlantic Coastal Plain Wet Pine Savanna and Flatwoods		CES203.536	https://explorer.natureserve.org/Taxon/ELEMENT_GLOBAL.2.723066	N	1.B.1.Na	M007	Longleaf Pine Woodland	Southeastern North American Forest & Woodland	Warm Temperate Forest & Woodland	Temperate & Boreal Forest & Woodland	Forest & Woodland	13198.9	783.707	0.00114978	-94.0623	Loss:90%	6.8926	Protect:>5-10%	7.36232	11.7647	34.4262	39.2857	127	24
7388	Southern Atlantic Coastal Plain Xeric River Dune	Southern Atlantic Coastal Plain Xeric River Dune		CES203.497	https://explorer.natureserve.org/Taxon/ELEMENT_GLOBAL.2.723089	N	1.B.1.Na	M007	Longleaf Pine Woodland	Southeastern North American Forest & Woodland	Warm Temperate Forest & Woodland	Temperate & Boreal Forest & Woodland	Forest & Woodland	4.0014	212.69	3.4857e-07	Not reported	Not reported	Not reported	Not reported	Not reported				2
7348	West Gulf Coastal Plain Upland Longleaf Pine Forest and Woodland	West Gulf Coastal Plain Upland Longleaf Pine Forest and Woodland		CES203.293	https://explorer.natureserve.org/Taxon/ELEMENT_GLOBAL.2.723196	N	1.B.1.Na	M007	Longleaf Pine Woodland	Southeastern North American Forest & Woodland	Warm Temperate Forest & Woodland	Temperate & Boreal Forest & Woodland	Forest & Woodland	10391.7	1822.29	0.000905245	-82.464	Loss:80%	8.0735	Protect:>5-10%	12.5319	13.2948	60.3175	82.3529	180	57
7451	West Gulf Coastal Plain Wet Longleaf Pine Savanna and Flatwoods	West Gulf Coastal Plain Wet Longleaf Pine Savanna and Flatwoods		CES203.191	https://explorer.natureserve.org/Taxon/ELEMENT_GLOBAL.2.723249	N	1.B.1.Na	M007	Longleaf Pine Woodland	Southeastern North American Forest & Woodland	Warm Temperate Forest & Woodland	Temperate & Boreal Forest & Woodland	Forest & Woodland	15644.5	5450.16	0.00136283	-65.1625	Loss:60%	4.28013	Protect:>3-5%	4.30117	32.4138	55.1331	62.7119	120	165
7338	Central and South Texas Coastal Fringe Forest and Woodland	Central and South Texas Coastal Fringe Forest and Woodland		CES203.464	https://explorer.natureserve.org/Taxon/ELEMENT_GLOBAL.2.723122	N	1.B.1.Na	M885	Southeastern Coastal Plain Evergreen Oak - Mixed Hardwood Forest	Southeastern North American Forest & Woodland	Warm Temperate Forest & Woodland	Temperate & Boreal Forest & Woodland	Forest & Woodland	4680.63	3568.18	0.000407739	-23.767	Loss:20%	17.8813	Protect:>17-25%	15.6152	35.1351	75	90.6977	462	40
7361	Central Atlantic Coastal Plain Maritime Forest	Central Atlantic Coastal Plain Maritime Forest		CES203.261	https://explorer.natureserve.org/Taxon/ELEMENT_GLOBAL.2.723225	N	1.B.1.Na	M885	Southeastern Coastal Plain Evergreen Oak - Mixed Hardwood Forest	Southeastern North American Forest & Woodland	Warm Temperate Forest & Woodland	Temperate & Boreal Forest & Woodland	Forest & Woodland	998.317	170.999	8.69655e-05	-82.8713	Loss:80%	37.0991	Protect:>30-50%	20.8667				96
7380	East Gulf Coastal Plain Maritime Forest	East Gulf Coastal Plain Maritime Forest		CES203.503	https://explorer.natureserve.org/Taxon/ELEMENT_GLOBAL.2.723085	N	1.B.1.Na	M885	Southeastern Coastal Plain Evergreen Oak - Mixed Hardwood Forest	Southeastern North American Forest & Woodland	Warm Temperate Forest & Woodland	Temperate & Boreal Forest & Woodland	Forest & Woodland	691.74	402.457	6.02589e-05	-41.8197	Loss:40%	12.0834	Protect:>10-17%	26.3119	50	100	100	51	11
7382	Southern Atlantic Coastal Plain Maritime Forest	Southern Atlantic Coastal Plain Maritime Forest		CES203.537	https://explorer.natureserve.org/Taxon/ELEMENT_GLOBAL.2.723065	N	1.B.1.Na	M885	Southeastern Coastal Plain Evergreen Oak - Mixed Hardwood Forest	Southeastern North American Forest & Woodland	Warm Temperate Forest & Woodland	Temperate & Boreal Forest & Woodland	Forest & Woodland	903.093	1418.39	7.86704e-05	57.0592	Loss: <10%	22.7754	Protect:>17-25%	20.188	100	100	100	50	32
7330	Southern Coastal Plain Dry Upland Hardwood Forest	Southern Coastal Plain Dry Upland Hardwood Forest		CES203.560	https://explorer.natureserve.org/Taxon/ELEMENT_GLOBAL.2.723044	N	1.B.1.Na	M885	Southeastern Coastal Plain Evergreen Oak - Mixed Hardwood Forest	Southeastern North American Forest & Woodland	Warm Temperate Forest & Woodland	Temperate & Boreal Forest & Woodland	Forest & Woodland	29765	902.259	0.00259289	-96.9687	Loss:95%	1.15202	Protect:>1-3%	2.05733	1.2987	26.4706	46.5116	664	24
9250	Southern Coastal Plain Oak Dome and Hammock	Southern Coastal Plain Oak Dome and Hammock		CES203.494	https://explorer.natureserve.org/Taxon/ELEMENT_GLOBAL.2.723092	N	1.B.1.Na	M885	Southeastern Coastal Plain Evergreen Oak - Mixed Hardwood Forest	Southeastern North American Forest & Woodland	Warm Temperate Forest & Woodland	Temperate & Boreal Forest & Woodland	Forest & Woodland	1143.15	1470.47	9.95825e-05	Not reported	Not reported	Not reported	Not reported	Not reported				118
7339	West Gulf Coastal Plain Chenier and Upper Texas Coastal Fringe Forest and Woodland	West Gulf Coastal Plain Chenier and Upper Texas Coastal Fringe Forest and Woodland		CES203.466	https://explorer.natureserve.org/Taxon/ELEMENT_GLOBAL.2.723120	N	1.B.1.Na	M885	Southeastern Coastal Plain Evergreen Oak - Mixed Hardwood Forest	Southeastern North American Forest & Woodland	Warm Temperate Forest & Woodland	Temperate & Boreal Forest & Woodland	Forest & Woodland	304.576	119.459	2.65323e-05	-60.7787	Loss:60%	5.7417	Protect:>5-10%	10.4085				99
7322	Crowley's Ridge Mesic Loess Slope Forest	Crowley's Ridge Mesic Loess Slope Forest		CES203.079	https://explorer.natureserve.org/Taxon/ELEMENT_GLOBAL.2.798100	N	1.B.1.Na	M008	Southern Mesic Mixed Broadleaf Forest	Southeastern North American Forest & Woodland	Warm Temperate Forest & Woodland	Temperate & Boreal Forest & Woodland	Forest & Woodland	381.51	747.468	3.32341e-05	95.9236	Loss: <10%	1.1111	Protect:>1-3%	2.21639	90.9091	92.5926	96.9697	21	34
7327	East Gulf Coastal Plain Northern Loess Bluff Forest	East Gulf Coastal Plain Northern Loess Bluff Forest		CES203.481	https://explorer.natureserve.org/Taxon/ELEMENT_GLOBAL.2.723105	N	1.B.1.Na	M008	Southern Mesic Mixed Broadleaf Forest	Southeastern North American Forest & Woodland	Warm Temperate Forest & Woodland	Temperate & Boreal Forest & Woodland	Forest & Woodland	7974.22	1949.43	0.000694652	-75.5534	Loss:70%	1.00127	Protect:>1-3%	1.03442	64.3836	89.8551	95.3846	81	62
7325	East Gulf Coastal Plain Northern Mesic Hardwood Slope Forest	East Gulf Coastal Plain Northern Mesic Hardwood Slope Forest		CES203.477	https://explorer.natureserve.org/Taxon/ELEMENT_GLOBAL.2.723109	N	1.B.1.Na	M008	Southern Mesic Mixed Broadleaf Forest	Southeastern North American Forest & Woodland	Warm Temperate Forest & Woodland	Temperate & Boreal Forest & Woodland	Forest & Woodland	2516.8	4893.11	0.000219244	Not reported	Not reported	Not reported	Not reported	Not reported	10.3448	96.6667	100	83	102
7329	East Gulf Coastal Plain Southern Loess Bluff Forest	East Gulf Coastal Plain Southern Loess Bluff Forest		CES203.556	https://explorer.natureserve.org/Taxon/ELEMENT_GLOBAL.2.723048	N	1.B.1.Na	M008	Southern Mesic Mixed Broadleaf Forest	Southeastern North American Forest & Woodland	Warm Temperate Forest & Woodland	Temperate & Boreal Forest & Woodland	Forest & Woodland	2993.67	1971.37	0.000260785	-34.1487	Loss:30%	2.31583	Protect:>1-3%	2.54466	51.1111	74.4681	85.7143	43	36
7343	Southern Atlantic Coastal Plain Mesic Hardwood Forest	Southern Atlantic Coastal Plain Mesic Hardwood Forest		CES203.242	https://explorer.natureserve.org/Taxon/ELEMENT_GLOBAL.2.723243	N	1.B.1.Na	M008	Southern Mesic Mixed Broadleaf Forest	Southeastern North American Forest & Woodland	Warm Temperate Forest & Woodland	Temperate & Boreal Forest & Woodland	Forest & Woodland	28325.5	8885.67	0.0024675	-68.6302	Loss:60%	2.55661	Protect:>1-3%	4.51297	34.8485	91.4286	96.4497	820	167
7328	Southern Coastal Plain Limestone Forest	Southern Coastal Plain Limestone Forest		CES203.502	https://explorer.natureserve.org/Taxon/ELEMENT_GLOBAL.2.723086	N	1.B.1.Na	M008	Southern Mesic Mixed Broadleaf Forest	Southeastern North American Forest & Woodland	Warm Temperate Forest & Woodland	Temperate & Boreal Forest & Woodland	Forest & Woodland	694.413	566.838	6.04918e-05	-18.3716	Loss:10%	1.94697	Protect:>1-3%	2.75857				41
7357	Southern Coastal Plain Mesic Slope Forest	Southern Coastal Plain Mesic Slope Forest		CES203.476	https://explorer.natureserve.org/Taxon/ELEMENT_GLOBAL.2.723110	N	1.B.1.Na	M008	Southern Mesic Mixed Broadleaf Forest	Southeastern North American Forest & Woodland	Warm Temperate Forest & Woodland	Temperate & Boreal Forest & Woodland	Forest & Woodland	31802.2	4504.2	0.00277036	-85.8368	Loss:80%	1.5904	Protect:>1-3%	1.75686	6.9767	37	54.6875	316	137
7323	West Gulf Coastal Plain Mesic Hardwood Forest	West Gulf Coastal Plain Mesic Hardwood Forest		CES203.280	https://explorer.natureserve.org/Taxon/ELEMENT_GLOBAL.2.723207	N	1.B.1.Na	M008	Southern Mesic Mixed Broadleaf Forest	Southeastern North American Forest & Woodland	Warm Temperate Forest & Woodland	Temperate & Boreal Forest & Woodland	Forest & Woodland	7842.46	11636.4	0.000683173	Not reported	Not reported	Not reported	Not reported	Not reported	23.3333	99.5614	100	412	288
10015	Pacific Coast and Estuarine Mangrove	Pacific Coast and Estuarine Mangrove	Manglar Estuarino y de la Costa del Pacifico	CES402.599	https://explorer.natureserve.org/Taxon/ELEMENT_GLOBAL.2.722058	N	1.A.5.Ua	M004	Eastern Pacific Mangrove	Atlantic-Caribbean & East Pacific Mangrove	Mangrove	Tropical Forest & Woodland	Forest & Woodland	14813.1	9236.92	0.0012904	-37.6436	Loss:30%	20.4773	Protect:>17-25%	28.0783	32.0819	39.8577	41.6974	1225	114
10018	Pacific Coast Estuarine Mixed Mora-Mangrove	Pacific Coast Estuarine Mixed Mora-Mangrove	Manglar Mixto con Mora Estuarino del Pacífico	CES402.596	https://explorer.natureserve.org/Taxon/ELEMENT_GLOBAL.2.722061	N	1.A.5.Ua	M004	Eastern Pacific Mangrove	Atlantic-Caribbean & East Pacific Mangrove	Mangrove	Tropical Forest & Woodland	Forest & Woodland	119.515	70.0164	1.04112e-05	Not reported	Not reported	Not reported	Not reported	Not reported				640	80
7861	Caribbean Coastal Mangrove	Caribbean Coastal Mangrove	Manglar Costero del Caribe	CES411.444	https://explorer.natureserve.org/Taxon/ELEMENT_GLOBAL.2.722270	N	1.A.5.Ua	M005	Western Atlantic & Caribbean Mangrove	Atlantic-Caribbean & East Pacific Mangrove	Mangrove	Tropical Forest & Woodland	Forest & Woodland	27454.4	21037.1	0.00239161	-23.3746	Loss:20%	31.3203	Protect:>30-50%	35.7658	24.0602	31.5341	36.1022	10780	114
10036	Manglar Costero y de Estuario del Caribe	Caribbean Maritime Shore/Estuarine Mangrove	Manglar Costero y de Estuario del Caribe	CES402.578	https://explorer.natureserve.org/Taxon/ELEMENT_GLOBAL.2.722079	N	1.A.5.Ua	M005	Western Atlantic & Caribbean Mangrove	Atlantic-Caribbean & East Pacific Mangrove	Mangrove	Tropical Forest & Woodland	Forest & Woodland	10733.7	9775.68	0.000935033	-8.92514	Loss: <10%	50.2108	Protect:>50-70%	57.3875	37.6923	76.5766	84.466	670	101
9263	Southwest Florida Perched Barriers Tidal Swamp and Lagoon	Southwest Florida Perched Barriers Tidal Swamp and Lagoon		CES203.540	https://explorer.natureserve.org/Taxon/ELEMENT_GLOBAL.2.723062	N	1.A.5.Ua	M005	Western Atlantic & Caribbean Mangrove	Atlantic-Caribbean & East Pacific Mangrove	Mangrove	Tropical Forest & Woodland	Forest & Woodland	39.528	0	3.44337e-06	Not reported	Not reported	Not reported	Not reported	Not reported
7881	Bosque Semideciduo de Tierras Bajas del Caribe	Caribbean Semi-deciduous Lowland Forest	Bosque Semideciduo de Tierras Bajas del Caribe	CES411.419	https://explorer.natureserve.org/Taxon/ELEMENT_GLOBAL.2.722295	N	1.A.1.Ea	M134	Caribbean Coastal Lowland Dry Forest	Caribbean-Mesoamerican Dry Forest & Woodland	Tropical Dry Forest & Woodland	Tropical Forest & Woodland	Forest & Woodland	36511.8	17949.1	0.00318062	-50.8403	Loss:50%	8.99317	Protect:>5-10%	16.3514	18.5185	40.3101	48.7903	17606	132
7860	Caribbean Coastal Dry Evergreen Forest	Caribbean Coastal Dry Evergreen Forest	Bosque Seco Siempreverde Costero del Caribe	CES411.421	https://explorer.natureserve.org/Taxon/ELEMENT_GLOBAL.2.722293	N	1.A.1.Ea	M134	Caribbean Coastal Lowland Dry Forest	Caribbean-Mesoamerican Dry Forest & Woodland	Tropical Dry Forest & Woodland	Tropical Forest & Woodland	Forest & Woodland	27107.4	17328.8	0.00236138	-36.0735	Loss:30%	12.4369	Protect:>10-17%	16.9719	26.7442	47.0852	57.4359	9068	126
7333	South Florida Hardwood Hammock	South Florida Hardwood Hammock		CES411.287	https://explorer.natureserve.org/Taxon/ELEMENT_GLOBAL.2.723201	N	1.A.1.Ea	M134	Caribbean Coastal Lowland Dry Forest	Caribbean-Mesoamerican Dry Forest & Woodland	Tropical Dry Forest & Woodland	Tropical Forest & Woodland	Forest & Woodland	775.591	68.6556	6.75634e-05	Not reported	Not reported	Not reported	Not reported	Not reported				8
7337	Southeast Florida Coastal Strand and Maritime Hammock	Southeast Florida Coastal Strand and Maritime Hammock		CES411.369	https://explorer.natureserve.org/Taxon/ELEMENT_GLOBAL.2.723147	N	1.A.1.Ea	M134	Caribbean Coastal Lowland Dry Forest	Caribbean-Mesoamerican Dry Forest & Woodland	Tropical Dry Forest & Woodland	Tropical Forest & Woodland	Forest & Woodland	370.737	46.8585	3.22957e-05	-87.3607	Loss:80%	10.0322	Protect:>10-17%	62.7664				1
7336	Southwest Florida Coastal Strand and Maritime Hammock	Southwest Florida Coastal Strand and Maritime Hammock		CES411.368	https://explorer.natureserve.org/Taxon/ELEMENT_GLOBAL.2.723148	N	1.A.1.Ea	M134	Caribbean Coastal Lowland Dry Forest	Caribbean-Mesoamerican Dry Forest & Woodland	Tropical Dry Forest & Woodland	Tropical Forest & Woodland	Forest & Woodland	380.894	12.5388	3.31805e-05	-96.7081	Loss:95%	26.4633	Protect:>25-30%	62.4323				56
7865	Caribbean Edapho-Xerophilous "Mogote" Complex	Caribbean Edapho-Xerophilous "Mogote" Complex	Complejo Edafoxerófilo de Mogotes del Caribe	CES411.457	https://explorer.natureserve.org/Taxon/ELEMENT_GLOBAL.2.722257	N	1.A.1.Ea	M294	Caribbean Dry Limestone Forest	Caribbean-Mesoamerican Dry Forest & Woodland	Tropical Dry Forest & Woodland	Tropical Forest & Woodland	Forest & Woodland	3216.66	2178.14	0.00028021	-32.2856	Loss:30%	16.8582	Protect:>10-17%	23.2784	56.5657	79.8165	92.1739	331	112
7883	Caribbean Submontane/Montane Karstic Forest	Caribbean Submontane/Montane Karstic Forest	Bosque Montano y Submontano sobre Carso del Caribe	CES411.465	https://explorer.natureserve.org/Taxon/ELEMENT_GLOBAL.2.722249	N	1.A.1.Ea	M294	Caribbean Dry Limestone Forest	Caribbean-Mesoamerican Dry Forest & Woodland	Tropical Dry Forest & Woodland	Tropical Forest & Woodland	Forest & Woodland	3590.85	2967.78	0.000312807	-17.3515	Loss:10%	18.5278	Protect:>17-25%	21.0518	68.2243	87.1795	88.6179	1863	113
10205	Bahamas Pine Barrens	Bahamas Pine Barrens	Pinar de Bahamas	CES411.463	https://explorer.natureserve.org/Taxon/ELEMENT_GLOBAL.2.722251	N	1.A.1.Ea	M296	Caribbean-Mesoamerican Pine Dry Forest	Caribbean-Mesoamerican Dry Forest & Woodland	Tropical Dry Forest & Woodland	Tropical Forest & Woodland	Forest & Woodland	1651.52	1613.41	0.000143867	-2.30712	Loss: <10%	4.8703	Protect:>3-5%	4.79723	96.3964	98.3607	98.561	1820	120
10200	Cuban Lowland Pine Forest on Ferritic Soils	Cuban Lowland Pine Forest on Ferritic Soils	Bosque de Pino de Tierras Bajas en Suelos Ferríticos de Cuba	CES411.468	https://explorer.natureserve.org/Taxon/ELEMENT_GLOBAL.2.722246	N	1.A.1.Ea	M296	Caribbean-Mesoamerican Pine Dry Forest	Caribbean-Mesoamerican Dry Forest & Woodland	Tropical Dry Forest & Woodland	Tropical Forest & Woodland	Forest & Woodland	868.401	683.899	7.56483e-05	Not reported	Not reported	Not reported	Not reported	Not reported	66.6667	88.4615	96.1039	75	111
10199	Cuban Lowland Pine Woodland on Sand	Cuban Lowland Pine Woodland on Sand	Bosque Abierto de Pino sobre Arena de Cuba	CES411.469	https://explorer.natureserve.org/Taxon/ELEMENT_GLOBAL.2.722245	N	1.A.1.Ea	M296	Caribbean-Mesoamerican Pine Dry Forest	Caribbean-Mesoamerican Dry Forest & Woodland	Tropical Dry Forest & Woodland	Tropical Forest & Woodland	Forest & Woodland	3226.88	1884.04	0.0002811	-41.614	Loss:40%	8.37159	Protect:>5-10%	13.0202	69.2308	86.747	97.0588	189	121
10236	Cuban Sandstone Mixed Pine-Broad-leaved Forest	Cuban Sandstone Mixed Pine-Broad-leaved Forest	Bosque Mixto de Pino y Latifoliadas de Areniscas de Cuba	CES411.432	https://explorer.natureserve.org/Taxon/ELEMENT_GLOBAL.2.722282	N	1.A.1.Ea	M296	Caribbean-Mesoamerican Pine Dry Forest	Caribbean-Mesoamerican Dry Forest & Woodland	Tropical Dry Forest & Woodland	Tropical Forest & Woodland	Forest & Woodland	4529.41	2014.24	0.000394566	-55.5298	Loss:50%	6.58892	Protect:>5-10%	13.9735	44.2105	66.0377	73.6842	154	89
10233	Cuban Serpentine Mixed Pine-Broad-leaved Forest	Cuban Serpentine Mixed Pine-Broad-leaved Forest	Bosque Mixto de Pino y Latifoliadas de Serpentinas de Cuba	CES411.435	https://explorer.natureserve.org/Taxon/ELEMENT_GLOBAL.2.722279	N	1.A.1.Ea	M296	Caribbean-Mesoamerican Pine Dry Forest	Caribbean-Mesoamerican Dry Forest & Woodland	Tropical Dry Forest & Woodland	Tropical Forest & Woodland	Forest & Woodland	299.668	251.959	2.61047e-05	-15.9206	Loss:10%	25.245	Protect:>25-30%	29.8093				71
10092	Meso-American Dry Evergreen Oak Forest	Mesoamerican Dry Evergreen Oak Forest	Bosque Seco Siempreverde de Encino (Quercus)	CES401.294	https://explorer.natureserve.org/Taxon/ELEMENT_GLOBAL.2.722136	N	1.A.1.Ea	M296	Caribbean-Mesoamerican Pine Dry Forest	Caribbean-Mesoamerican Dry Forest & Woodland	Tropical Dry Forest & Woodland	Tropical Forest & Woodland	Forest & Woodland	29396.2	21944	0.00256077	-25.3508	Loss:20%	8.46372	Protect:>5-10%	9.9851	48.9209	77.5	83.3333	903	96
10087	San Lucan Evergreen Forest and Woodland	San Lucan Evergreen Forest and Woodland		CES401.300	https://explorer.natureserve.org/Taxon/ELEMENT_GLOBAL.2.722131	N	1.A.1.Ea	M296	Caribbean-Mesoamerican Pine Dry Forest	Caribbean-Mesoamerican Dry Forest & Woodland	Tropical Dry Forest & Woodland	Tropical Forest & Woodland	Forest & Woodland	63.3096	62.0136	5.51503e-06	-2.04708	Loss: <10%	86.4514	Protect:>70%	86.4348
10093	Bosque Seco de Motagua y Valles Secos de Honduras	Motagua and Honduran Valleys Dry Forest	Bosque Seco de Motagua y Valles Secos de Honduras	CES401.293	https://explorer.natureserve.org/Taxon/ELEMENT_GLOBAL.2.722137	N	1.A.1.Ea	M561	Caribbean-Mesoamerican Seasonal Dry Forest	Caribbean-Mesoamerican Dry Forest & Woodland	Tropical Dry Forest & Woodland	Tropical Forest & Woodland	Forest & Woodland	27108.1	8604.58	0.00236144	-68.2582	Loss:60%	2.91628	Protect:>1-3%	6.67702	49.1525	78.8235	83.908	754	130
10800	Motagua and Honduran Valleys Dry Forest	Motagua and Honduran Valleys Dry Forest	Bosque Seco de Motagua y Valles Secos de Honduras	CES401.293	https://explorer.natureserve.org/Taxon/ELEMENT_GLOBAL.2.722137	N	1.A.1.Ea	M561	Caribbean-Mesoamerican Seasonal Dry Forest	Caribbean-Mesoamerican Dry Forest & Woodland	Tropical Dry Forest & Woodland	Tropical Forest & Woodland	Forest & Woodland	6616.58	4145.27	0.000576385	-37.3503	Loss:30%	1.366	Protect:>1-3%	1.21627				23
10610	Tamaulipan Semi-deciduous Forest	Tamaulipan Semi-deciduous Forest	Bosque Semideciduo de Tamaulipas	CES301.982	https://explorer.natureserve.org/Taxon/ELEMENT_GLOBAL.2.722723	N	1.A.1.Ea	M561	Caribbean-Mesoamerican Seasonal Dry Forest	Caribbean-Mesoamerican Dry Forest & Woodland	Tropical Dry Forest & Woodland	Tropical Forest & Woodland	Forest & Woodland	19046.4	13449.9	0.00165918	-29.3838	Loss:20%	11.6536	Protect:>10-17%	15.5713				8
10078	Yucatán Dry Deciduous Forest	Yucatán Dry Deciduous Forest	Bosque Seco Deciduo de Yucatán	CES401.309	https://explorer.natureserve.org/Taxon/ELEMENT_GLOBAL.2.722122	N	1.A.1.Ea	M561	Caribbean-Mesoamerican Seasonal Dry Forest	Caribbean-Mesoamerican Dry Forest & Woodland	Tropical Dry Forest & Woodland	Tropical Forest & Woodland	Forest & Woodland	29422.7	25861.9	0.00256308	-12.1021	Loss:10%	1.03415	Protect:>1-3%	1.12997	84.8837	94.7368	95.1176	762	150
10075	Darien Deciduous to Xeric Forest	Darien Deciduous to Xeric Forest	Bosque Seco Deciduo de Darién	CES401.312	https://explorer.natureserve.org/Taxon/ELEMENT_GLOBAL.2.722119	N	1.A.1.Ea	M562	Pacific Mesoamerican Seasonal Dry Forest	Caribbean-Mesoamerican Dry Forest & Woodland	Tropical Dry Forest & Woodland	Tropical Forest & Woodland	Forest & Woodland	8412.77	5917.75	0.000732855	-29.6575	Loss:20%	8.1001	Protect:>5-10%	11.4598	77.9661	83.5294	83.5385	103	81
10097	Guerreran Dry Deciduous Forest	Guerreran Dry Deciduous Forest	Bosque Seco Deciduo de Guerrero	CES401.289	https://explorer.natureserve.org/Taxon/ELEMENT_GLOBAL.2.722141	N	1.A.1.Ea	M562	Pacific Mesoamerican Seasonal Dry Forest	Caribbean-Mesoamerican Dry Forest & Woodland	Tropical Dry Forest & Woodland	Tropical Forest & Woodland	Forest & Woodland	165002	134777	0.0143737	-18.3181	Loss:10%	5.44755	Protect:>5-10%	6.03621				45
10009	Meso-American Premontane Semi-deciduous Forest	Mesoamerican Premontane Semi-deciduous Forest	Bosque Semideciduo Premontano Mesoamericano	CES403.606	https://explorer.natureserve.org/Taxon/ELEMENT_GLOBAL.2.722052	N	1.A.1.Ea	M562	Pacific Mesoamerican Seasonal Dry Forest	Caribbean-Mesoamerican Dry Forest & Woodland	Tropical Dry Forest & Woodland	Tropical Forest & Woodland	Forest & Woodland	144464	120406	0.0125846	-16.653	Loss:10%	12.5408	Protect:>10-17%	14.3748	8.0986	33.3333	36.8146	1137	141
10089	Nayarit-Guerreran Semi-evergreen Forest	Nayarit-Guerreran Semi-evergreen Forest	Bosque Semi-perennifolio de Nayarit Guerrero	CES401.298	https://explorer.natureserve.org/Taxon/ELEMENT_GLOBAL.2.722133	N	1.A.1.Ea	M562	Pacific Mesoamerican Seasonal Dry Forest	Caribbean-Mesoamerican Dry Forest & Woodland	Tropical Dry Forest & Woodland	Tropical Forest & Woodland	Forest & Woodland	8.4078	8.1972	7.32421e-07	Not reported	Not reported	Not reported	Not reported	Not reported				7
10088	San Lucan Dry Deciduous Forest	San Lucan Dry Deciduous Forest		CES401.299	https://explorer.natureserve.org/Taxon/ELEMENT_GLOBAL.2.722132	N	1.A.1.Ea	M562	Pacific Mesoamerican Seasonal Dry Forest	Caribbean-Mesoamerican Dry Forest & Woodland	Tropical Dry Forest & Woodland	Tropical Forest & Woodland	Forest & Woodland	801.309	622.59	6.98037e-05	-22.3033	Loss:20%	27.6634	Protect:>25-30%	30.4199
10085	Sinaloan Dry Deciduous Forest	Sinaloan Dry Deciduous Forest	Bosque Seco Deciduo de Sinaloa	CES401.302	https://explorer.natureserve.org/Taxon/ELEMENT_GLOBAL.2.722129	N	1.A.1.Ea	M562	Pacific Mesoamerican Seasonal Dry Forest	Caribbean-Mesoamerican Dry Forest & Woodland	Tropical Dry Forest & Woodland	Tropical Forest & Woodland	Forest & Woodland	70118.6	57253.1	0.00610818	-18.3483	Loss:10%	7.53282	Protect:>5-10%	8.46698	55.7692	74.7191	76.7956	147	155
10229	Venezuelan Coastal Piedmontane Semi-deciduous Forest	Venezuelan Coastal Piedmontane Semi-deciduous Forest	Bosque Semideciduo Costero de Piedemonte de Venezuela	CES411.439	https://explorer.natureserve.org/Taxon/ELEMENT_GLOBAL.2.722275	N	1.A.1.Ei	M563	Guajiran Seasonal Dry Forest	Colombian-Venezuelan Dry Forest	Tropical Dry Forest & Woodland	Tropical Forest & Woodland	Forest & Woodland	324.68	306.083	2.82836e-05	Not reported	Not reported	Not reported	Not reported	Not reported	94.1176	100	100	1379	97
7868	Caribbean Floodplain Forest	Caribbean Floodplain Forest	Bosque de Planicie de Inundación del Caribe	CES411.420	https://explorer.natureserve.org/Taxon/ELEMENT_GLOBAL.2.722294	N	1.A.4.Ed	M618	Caribbean Floodplain Forest	Caribbean-Central American Flooded & Swamp Forest	Tropical Flooded & Swamp Forest	Tropical Forest & Woodland	Forest & Woodland	7814.39	4612.85	0.000680728	-40.9697	Loss:40%	21.7991	Protect:>17-25%	31.1154	21.9298	76.6355	93.1624	921	125
10038	Caribbean Lowland Seasonal Swamp Forest and Shrubland	Caribbean Lowland Seasonal Swamp Forest and Shrubland		CES402.518	https://explorer.natureserve.org/Taxon/ELEMENT_GLOBAL.2.722081	N	1.A.4.Ed	M618	Caribbean Floodplain Forest	Caribbean-Central American Flooded & Swamp Forest	Tropical Flooded & Swamp Forest	Tropical Forest & Woodland	Forest & Woodland	4.698	0	4.09253e-07	Not reported	Not reported	Not reported	Not reported	Not reported	0	0	0	778	133
10035	Caribbean Seasonal Evergreen Gallery Forest	Caribbean Seasonal Evergreen Gallery Forest		CES402.579	https://explorer.natureserve.org/Taxon/ELEMENT_GLOBAL.2.722078	N	1.A.4.Ed	M618	Caribbean Floodplain Forest	Caribbean-Central American Flooded & Swamp Forest	Tropical Flooded & Swamp Forest	Tropical Forest & Woodland	Forest & Woodland	5079.74	3869.34	0.000442507	-23.828	Loss:20%	15.0123	Protect:>10-17%	17.1877	5.1282	97.2222	100	1100	117
10215	Caribbean Coastal Palm Swamp	Caribbean Coastal Palm Swamp	Palmar Pantanoso Costero del Caribe	CES411.453	https://explorer.natureserve.org/Taxon/ELEMENT_GLOBAL.2.722261	N	1.A.4.Ed	M617	Caribbean Swamp Forest	Caribbean-Central American Flooded & Swamp Forest	Tropical Flooded & Swamp Forest	Tropical Forest & Woodland	Forest & Woodland	7667.65	2629.74	0.000667946	-65.7035	Loss:60%	10.2139	Protect:>10-17%	21.9541				216
9216	South Florida Bayhead Swamp	South Florida Bayhead Swamp		CES411.366	https://explorer.natureserve.org/Taxon/ELEMENT_GLOBAL.2.723150	N	1.A.4.Ed	M617	Caribbean Swamp Forest	Caribbean-Central American Flooded & Swamp Forest	Tropical Flooded & Swamp Forest	Tropical Forest & Woodland	Forest & Woodland	313.64	313.6	2.73219e-05	-0.0129129	Loss: <10%	34.425	Protect:>30-50%	14.0486				28
10029	Meso American Tidal Wooded Swamp	Mesoamerican Tidal Wooded Swamp	Yolillal Costero Mesoamérico	CES402.585	https://explorer.natureserve.org/Taxon/ELEMENT_GLOBAL.2.722072	N	1.A.4.Ed	M619	Mesoamerican Coastal Plain Swamp Forest	Caribbean-Central American Flooded & Swamp Forest	Tropical Flooded & Swamp Forest	Tropical Forest & Woodland	Forest & Woodland	2966.55	2423.31	0.000258423	-18.3123	Loss:10%	15.3078	Protect:>10-17%	17.9146	6.25	18.0952	25.2525	797	120
10028	Meso-American Coastal Swamp Forest	Mesoamerican Coastal Swamp Forest	Bosque Pantanoso Costero Mesoamérico	CES402.586	https://explorer.natureserve.org/Taxon/ELEMENT_GLOBAL.2.722071	N	1.A.4.Ed	M619	Mesoamerican Coastal Plain Swamp Forest	Caribbean-Central American Flooded & Swamp Forest	Tropical Flooded & Swamp Forest	Tropical Forest & Woodland	Forest & Woodland	37451.4	24005	0.00326247	-35.9035	Loss:30%	14.5367	Protect:>10-17%	19.6676	19.3384	35.7367	41.115	998	121
10030	Meso-American Alluvial Evergreen Forest	Mesoamerican Alluvial Evergreen Forest	Bosque Siempreverde Aluvial de Mesoamérica	CES402.584	https://explorer.natureserve.org/Taxon/ELEMENT_GLOBAL.2.722073	N	1.A.4.Ed	M620	Mesoamerican Floodplain Forest	Caribbean-Central American Flooded & Swamp Forest	Tropical Flooded & Swamp Forest	Tropical Forest & Woodland	Forest & Woodland	29195.7	23104.8	0.0025433	-20.8623	Loss:20%	19.2101	Protect:>17-25%	22.629	17.9739	35.905	37.2372	857	129
10091	Meso-American Semi-deciduous Gallery Forest and Shrubland	Mesoamerican Semi-deciduous Gallery Forest and Shrubland	Bosque y Arbustal Semideciduo de Galería de Mesoamérica	CES401.295	https://explorer.natureserve.org/Taxon/ELEMENT_GLOBAL.2.722135	N	1.A.4.Ed	M620	Mesoamerican Floodplain Forest	Caribbean-Central American Flooded & Swamp Forest	Tropical Flooded & Swamp Forest	Tropical Forest & Woodland	Forest & Woodland	1810.24	1065	0.000157694	-41.1679	Loss:40%	5.92732	Protect:>5-10%	8.90011	0	100	100		135
10012	Petén Lowland Alluvial Forest and Shrubland	Petén Lowland Alluvial Forest and Shrubland	Bosque Aluvial de Tierras Bajas del Petén	CES402.602	https://explorer.natureserve.org/Taxon/ELEMENT_GLOBAL.2.722055	N	1.A.4.Ed	M620	Mesoamerican Floodplain Forest	Caribbean-Central American Flooded & Swamp Forest	Tropical Flooded & Swamp Forest	Tropical Forest & Woodland	Forest & Woodland	10942.7	7451.7	0.000953238	-31.9023	Loss:30%	3.99204	Protect:>3-5%	5.55511	51.7241	78.1818	79.4872	996	81
10011	Petén Lowland Alluvial Seasonal Forest on Calcareous Soil	Petén Lowland Alluvial Seasonal Forest on Calcareous Soil	Bosque Aluvial Estacional de Tierras Bajas de Suelos Calcáreos del Petén	CES402.603	https://explorer.natureserve.org/Taxon/ELEMENT_GLOBAL.2.722054	N	1.A.4.Ed	M620	Mesoamerican Floodplain Forest	Caribbean-Central American Flooded & Swamp Forest	Tropical Flooded & Swamp Forest	Tropical Forest & Woodland	Forest & Woodland	15262.6	13901	0.00132956	-8.92127	Loss: <10%	18.3189	Protect:>17-25%	19.9058	48	72.3404	79.7753	1112	143
10032	Choco-Darien Lowland Palm Swamp	Choco-Darien Lowland Palm Swamp	Palmar Pantanoso de Tierras Bajas del Chocó-Darién	CES402.582	https://explorer.natureserve.org/Taxon/ELEMENT_GLOBAL.2.722075	N	1.A.4.Ei	M622	Choco-Darien Floodplain Forest	Colombian-Venezuelan Flooded & Swamp Forest	Tropical Flooded & Swamp Forest	Tropical Forest & Woodland	Forest & Woodland	1422.96	1370.78	0.000123957	-3.66702	Loss: <10%	25.0935	Protect:>25-30%	26.0358	15	53.8462	78.9474	1002	98
10286	Pantano Mixto con Palmas del Delta del Orinoco	Orinoco Delta Mixed Swamp with Palms	Pantano Mixto con Palmas del Delta del Orinoco	CES404.380	https://explorer.natureserve.org/Taxon/ELEMENT_GLOBAL.2.722332	N	1.A.4.Ej	M628	Orinoco Delta Swamp Forest	Guianan Flooded & Swamp Forest	Tropical Flooded & Swamp Forest	Tropical Forest & Woodland	Forest & Woodland	68.2506	63.3339	5.94546e-06	Not reported	Not reported	Not reported	Not reported	Not reported	95.5556	98.2759	99.1481	1122	76
7870	Caribbean Lowland Moist Serpentine Woodland	Caribbean Lowland Moist Serpentine Woodland	Bosque Abierto Húmedo de Tierras Bajas de Serpentinas del Caribe	CES411.500	https://explorer.natureserve.org/Taxon/ELEMENT_GLOBAL.2.765135	N	1.A.2.Eg	M281	Caribbean Lowland Humid Forest	Caribbean-Mesoamerican Lowland Humid Forest	Tropical Lowland Humid Forest	Tropical Forest & Woodland	Forest & Woodland	519.25	413.772	4.5233e-05	-20.3135	Loss:20%	28.8806	Protect:>25-30%	33.8498	44.8276	59.4595	77.7778	176	94
7879	Caribbean Seasonal Evergreen Lowland Forest	Caribbean Seasonal Evergreen Lowland Forest	Bosque Siempreverde Estacional de Tierras Bajas del Caribe	CES411.426	https://explorer.natureserve.org/Taxon/ELEMENT_GLOBAL.2.722288	N	1.A.2.Eg	M281	Caribbean Lowland Humid Forest	Caribbean-Mesoamerican Lowland Humid Forest	Tropical Lowland Humid Forest	Tropical Forest & Woodland	Forest & Woodland	14793	6041.49	0.00128865	-59.1599	Loss:50%	9.30791	Protect:>5-10%	19.1316	34.4828	57.6471	71.9101	1672	122
7880	Caribbean Seasonal Evergreen Submontane/Lowland Forest	Caribbean Seasonal Evergreen Submontane/Lowland Forest	Bosque Siempreverde Estacional Submontano y de Tierras Bajas del Caribe	CES411.427	https://explorer.natureserve.org/Taxon/ELEMENT_GLOBAL.2.722287	N	1.A.2.Eg	M281	Caribbean Lowland Humid Forest	Caribbean-Mesoamerican Lowland Humid Forest	Tropical Lowland Humid Forest	Tropical Forest & Woodland	Forest & Woodland	21898.5	19038.6	0.00190762	-13.0595	Loss:10%	12.1535	Protect:>10-17%	13.5774	28.115	46.4286	50.8197	9559	132
7885	Caribbean Wet Submontane/Lowland Forest	Caribbean Wet Submontane/Lowland Forest	Bosque Húmedo Submontano y de Tierras Bajas del Caribe	CES411.424	https://explorer.natureserve.org/Taxon/ELEMENT_GLOBAL.2.722290	N	1.A.2.Eg	M281	Caribbean Lowland Humid Forest	Caribbean-Mesoamerican Lowland Humid Forest	Tropical Lowland Humid Forest	Tropical Forest & Woodland	Forest & Woodland	31178.2	21853.7	0.002716	-29.9072	Loss:20%	11.7698	Protect:>10-17%	15.3232	29.5019	48.5232	61.9512	14143	135
10034	Central American Caribbean Evergreen Lowland Forest	Central American Caribbean Evergreen Lowland Forest	Bosque Siempreverde de Tierras Bajas Centroamericano Caribeño	CES402.580	https://explorer.natureserve.org/Taxon/ELEMENT_GLOBAL.2.722077	N	1.A.2.Eg	M578	Mesoamerican Lowland Humid Forest	Caribbean-Mesoamerican Lowland Humid Forest	Tropical Lowland Humid Forest	Tropical Forest & Woodland	Forest & Woodland	167539	141000	0.0145947	-15.8402	Loss:10%	22.2426	Protect:>17-25%	24.4124	11.4047	23.6181	25.9325	1242	158
10033	Central American Caribbean Seasonal Evergreen Lowland Forest	Central American Caribbean Seasonal Evergreen Lowland Forest	Bosque Siempreverde Estacional de Tierras Bajas del Caribe Centroamericano	CES402.581	https://explorer.natureserve.org/Taxon/ELEMENT_GLOBAL.2.722076	N	1.A.2.Eg	M578	Mesoamerican Lowland Humid Forest	Caribbean-Mesoamerican Lowland Humid Forest	Tropical Lowland Humid Forest	Tropical Forest & Woodland	Forest & Woodland	43825.3	30343.1	0.00381771	-30.7634	Loss:30%	10.8414	Protect:>10-17%	14.4361	11.2069	70	74.2857	548	109
10014	Central American Pacific Seasonal Evergreen Lowland Forest	Central American Pacific Seasonal Evergreen Lowland Forest	Bosque Siempreverde Estacional de Tierras Bajas del Pacífico Centroamericano	CES402.600	https://explorer.natureserve.org/Taxon/ELEMENT_GLOBAL.2.722057	N	1.A.2.Eg	M578	Mesoamerican Lowland Humid Forest	Caribbean-Mesoamerican Lowland Humid Forest	Tropical Lowland Humid Forest	Tropical Forest & Woodland	Forest & Woodland	21385.5	14628.1	0.00186293	-31.598	Loss:30%	5.8584	Protect:>5-10%	7.58835	48.503	71.0938	79.8413	1727	100
10017	Meso-American Pacific Evergreen Lowland Forest	Mesoamerican Pacific Evergreen Lowland Forest	Bosque Siempreverde de Tierras Bajas del Pacífico Mesoamericano	CES402.597	https://explorer.natureserve.org/Taxon/ELEMENT_GLOBAL.2.722060	N	1.A.2.Eg	M578	Mesoamerican Lowland Humid Forest	Caribbean-Mesoamerican Lowland Humid Forest	Tropical Lowland Humid Forest	Tropical Forest & Woodland	Forest & Woodland	10048.3	7515.61	0.00087533	-25.2053	Loss:20%	11.5834	Protect:>10-17%	15.2145	83.5821	95.7265	96.2381	376	122
10010	Petén Seasonal Evergreen Forest on Karstic Hills	Petén Seasonal Evergreen Forest on Karstic Hills	Bosque Estacional Siempreverde de Colinas de Carso del Petén	CES402.604	https://explorer.natureserve.org/Taxon/ELEMENT_GLOBAL.2.722053	N	1.A.2.Eg	M578	Mesoamerican Lowland Humid Forest	Caribbean-Mesoamerican Lowland Humid Forest	Tropical Lowland Humid Forest	Tropical Forest & Woodland	Forest & Woodland	7390.72	5322.61	0.000643821	-27.9825	Loss:20%	2.37487	Protect:>1-3%	3.1067	6.8966	75	100	960	158
10064	North Meso-American Submontane Wet Forest	North Mesoamerican Submontane Wet Forest	Bosque Húmedo Submontano del Norte de Mesoamérica	CES403.323	https://explorer.natureserve.org/Taxon/ELEMENT_GLOBAL.2.722108	N	1.A.2.Eg	M873	Mesoamerican Submontane Humid Forest	Caribbean-Mesoamerican Lowland Humid Forest	Tropical Lowland Humid Forest	Tropical Forest & Woodland	Forest & Woodland	16956.8	15347.6	0.00147715	-9.4901	Loss: <10%	21.9721	Protect:>17-25%	23.3146	27.5168	73.5294	76.0234	903	130
10008	Talamancan Submontane Wet Forest	Talamancan Submontane Wet Forest	Bosque Muy Húmedo Submontano de Talamanca	CES402.607	https://explorer.natureserve.org/Taxon/ELEMENT_GLOBAL.2.722051	N	1.A.2.Eg	M873	Mesoamerican Submontane Humid Forest	Caribbean-Mesoamerican Lowland Humid Forest	Tropical Lowland Humid Forest	Tropical Forest & Woodland	Forest & Woodland	5761.89	5019.69	0.00050193	-12.8811	Loss:10%	19.4103	Protect:>17-25%	21.9573	22.0339	80.4348	96.6102	834	139
10751	Bosque Pluvial de Tierra Firme del Chocó-Darién	Chocó-Darién Upland Rainforest	Bosque Pluvial de Tierra Firme del Chocó-Darién	CES402.616	https://explorer.natureserve.org/Taxon/ELEMENT_GLOBAL.2.886405	N	1.A.2.Eh	M581	Choco-Darien Humid Forest	Colombian-Venezuelan Lowland Humid Forest	Tropical Lowland Humid Forest	Tropical Forest & Woodland	Forest & Woodland	406.62	387.48	3.54215e-05	Not reported	Not reported	Not reported	Not reported	Not reported					30
10001	Bosque Pluvial Premontano del Chocó-Darién	Chocó-Darién Premontane Wet Forest	Bosque Pluvial Premontano del Chocó-Darién	CES402.614	https://explorer.natureserve.org/Taxon/ELEMENT_GLOBAL.2.722044	N	1.A.2.Eh	M581	Choco-Darien Humid Forest	Colombian-Venezuelan Lowland Humid Forest	Tropical Lowland Humid Forest	Tropical Forest & Woodland	Forest & Woodland	7834.32	7633.56	0.000682464	-2.56255	Loss: <10%	52.3001	Protect:>50-70%	53.5405	36.6667	53.1401	54.1667	793	118
10314	Bosque Aluvial de la Guayana Oriental	Eastern Guyanese Floodplain Forest	Bosque Aluvial de la Guayana Oriental	CES404.351	https://explorer.natureserve.org/Taxon/ELEMENT_GLOBAL.2.722361	N	1.A.2.Ei	M587	Orinoquian Humid Forest	Guianan Lowland Humid Forest	Tropical Lowland Humid Forest	Tropical Forest & Woodland	Forest & Woodland	42.6708	42.2496	3.71714e-06	Not reported	Not reported	Not reported	Not reported	Not reported	100	100	100	1333	103
10218	Caribbean Moist Montane Mixed Pine-Broad-leaved Forest	Caribbean Moist Montane Mixed Pine-Broad-leaved Forest	Bosque Húmedo Montano Mixto de Pino y Latifoliadas del Caribe	CES411.450	https://explorer.natureserve.org/Taxon/ELEMENT_GLOBAL.2.722264	N	1.A.3.Eg	M598	Caribbean Montane Humid Forest	Caribbean-Mesoamerican Montane Humid Forest	Tropical Montane Humid Forest	Tropical Forest & Woodland	Forest & Woodland	404.004	359.146	3.51936e-05	-11.1033	Loss:10%	14.6261	Protect:>10-17%	15.7645	85.7143	96.2264	97.6744	89	87
10197	Caribbean Montane Serpentine Shrubland	Caribbean Montane Serpentine Shrubland	Arbustal Montano de Serpentinas del Caribe	CES411.471	https://explorer.natureserve.org/Taxon/ELEMENT_GLOBAL.2.722243	N	1.A.3.Eg	M598	Caribbean Montane Humid Forest	Caribbean-Mesoamerican Montane Humid Forest	Tropical Montane Humid Forest	Tropical Forest & Woodland	Forest & Woodland	194.959	194.449	1.69833e-05	-0.261748	Loss: <10%	71.3797	Protect:>70%	71.7309	54.5455	66.6667	80	41	53
7872	Caribbean Montane Wet Elfin Forest	Caribbean Montane Wet Elfin Forest	Bosque Enano Muy Húmedo Montano del Caribe	CES411.455	https://explorer.natureserve.org/Taxon/ELEMENT_GLOBAL.2.722259	N	1.A.3.Eg	M598	Caribbean Montane Humid Forest	Caribbean-Mesoamerican Montane Humid Forest	Tropical Montane Humid Forest	Tropical Forest & Woodland	Forest & Woodland	820.546	705.226	7.14795e-05	-14.054	Loss:10%	62.1026	Protect:>50-70%	67.1829	40.2299	58.2781	65.9259	243	94
7873	Caribbean Montane Wet Serpentine Woodland	Caribbean Montane Wet Serpentine Woodland	Bosque Abierto Húmedo Montano de Serpentinas del Caribe	CES411.429	https://explorer.natureserve.org/Taxon/ELEMENT_GLOBAL.2.722285	N	1.A.3.Eg	M598	Caribbean Montane Humid Forest	Caribbean-Mesoamerican Montane Humid Forest	Tropical Montane Humid Forest	Tropical Forest & Woodland	Forest & Woodland	57.3885	56.9511	4.99923e-06	-0.762174	Loss: <10%	68.1395	Protect:>50-70%	67.9547	100	100	100	71	116
7874	Caribbean Montane Wet Short Shrubland	Caribbean Montane Wet Short Shrubland	Arbustal Bajo Muy Húmedo Montano del Caribe	CES411.451	https://explorer.natureserve.org/Taxon/ELEMENT_GLOBAL.2.722263	N	1.A.3.Eg	M598	Caribbean Montane Humid Forest	Caribbean-Mesoamerican Montane Humid Forest	Tropical Montane Humid Forest	Tropical Forest & Woodland	Forest & Woodland	259.565	235.005	2.26112e-05	-9.4617	Loss: <10%	23.6645	Protect:>17-25%	23.5865	91.8919	100	100	249	76
7884	Caribbean Wet Montane Forest	Caribbean Wet Montane Forest	Bosque Muy Húmedo Montano del Caribe	CES411.430	https://explorer.natureserve.org/Taxon/ELEMENT_GLOBAL.2.722284	N	1.A.3.Eg	M598	Caribbean Montane Humid Forest	Caribbean-Mesoamerican Montane Humid Forest	Tropical Montane Humid Forest	Tropical Forest & Woodland	Forest & Woodland	10877.3	9367.08	0.000947548	-13.8844	Loss:10%	28.153	Protect:>25-30%	31.5032	44.1989	71.9512	78.125	7824	127
10198	Hispaniola Montane and Upper Montane Pine Forest	Hispaniola Montane and Upper Montane Pine Forest	Bosque de Pino Montano y Alto Montano de la Isla Española	CES411.470	https://explorer.natureserve.org/Taxon/ELEMENT_GLOBAL.2.722244	N	1.A.3.Eg	M598	Caribbean Montane Humid Forest	Caribbean-Mesoamerican Montane Humid Forest	Tropical Montane Humid Forest	Tropical Forest & Woodland	Forest & Woodland	8478.26	7399	0.000738559	-12.7297	Loss:10%	32.5467	Protect:>30-50%	36.4168	73.5537	92.562	94.4	5420	126
10072	Mexican Deciduous Cloud Forest	Mexican Cloud Forest	Bosque Mesófilo de Montaña Mexicano	CES403.315	https://explorer.natureserve.org/Taxon/ELEMENT_GLOBAL.2.722116	N	1.A.3.Eg	M600	Mesoamerican Montane Humid Forest	Caribbean-Mesoamerican Montane Humid Forest	Tropical Montane Humid Forest	Tropical Forest & Woodland	Forest & Woodland	23555.1	21957.1	0.00205193	-6.78411	Loss: <10%	6.88044	Protect:>5-10%	6.88753	60	90	92.3077	92	114
10068	North Meso-American Evergreen Cloud Forest	North Mesoamerican Evergreen Cloud Forest	Bosque Siempreverde Nublado del Norte de Mesoamérica	CES403.319	https://explorer.natureserve.org/Taxon/ELEMENT_GLOBAL.2.722112	N	1.A.3.Eg	M600	Mesoamerican Montane Humid Forest	Caribbean-Mesoamerican Montane Humid Forest	Tropical Montane Humid Forest	Tropical Forest & Woodland	Forest & Woodland	7893.38	7337.93	0.000687609	-7.0369	Loss: <10%	29.8412	Protect:>25-30%	30.8214	63.4615	95.5357	96.4602	983	113
10063	North Meso-American Upper Montane Conifer and Mixed Forest	North Mesoamerican Upper Montane Conifer and Mixed Forest	Bosque Montano Alto de Coníferas y Mixto del Norte de Mesoamérica	CES403.324	https://explorer.natureserve.org/Taxon/ELEMENT_GLOBAL.2.722107	N	1.A.3.Eg	M600	Mesoamerican Montane Humid Forest	Caribbean-Mesoamerican Montane Humid Forest	Tropical Montane Humid Forest	Tropical Forest & Woodland	Forest & Woodland	16891.3	14699.3	0.00147144	-12.9773	Loss:10%	9.42455	Protect:>5-10%	10.3456	43.9024	69.6629	72.6776	731	136
10757	Mexican Upper Montane Pine-Oak Forest and Woodland	Mexican Upper Montane Pine-Oak Forest and Woodland	Bosque de Encino-Pino de [Guerrero] México	CES403.318	https://explorer.natureserve.org/Taxon/ELEMENT_GLOBAL.2.722113	N	1.A.3.Eg	M601	Mesoamerican Montane Pine-Oak Forest	Caribbean-Mesoamerican Montane Humid Forest	Tropical Montane Humid Forest	Tropical Forest & Woodland	Forest & Woodland	28489.7	23137.5	0.00248179	-18.7862	Loss:10%	7.59882	Protect:>5-10%	8.27143				30
10067	North Meso-American Lower Montane Pine-Oak Cloud Forest	North Mesoamerican Lower Montane Pine-Oak Cloud Forest	Bosque Montano Bajo de Pino Encino del Norte de Mesoamérica	CES403.320	https://explorer.natureserve.org/Taxon/ELEMENT_GLOBAL.2.722111	N	1.A.3.Eg	M601	Mesoamerican Montane Pine-Oak Forest	Caribbean-Mesoamerican Montane Humid Forest	Tropical Montane Humid Forest	Tropical Forest & Woodland	Forest & Woodland	51241.2	41813.3	0.00446373	-18.399	Loss:10%	7.3256	Protect:>5-10%	8.29876	39.5349	75.419	80.1136	838	144
10066	North Meso-American Upper Montane Pine-Oak Cloud Forest	North Mesoamerican Upper Montane Pine-Oak Cloud Forest	Bosque Montano Alto de Pino Encino del Norte de Mesoamérica	CES403.321	https://explorer.natureserve.org/Taxon/ELEMENT_GLOBAL.2.722110	N	1.A.3.Eg	M601	Mesoamerican Montane Pine-Oak Forest	Caribbean-Mesoamerican Montane Humid Forest	Tropical Montane Humid Forest	Tropical Forest & Woodland	Forest & Woodland	13356.6	11106	0.00116352	-16.8497	Loss:10%	13.178	Protect:>10-17%	13.7462	50.4854	58.6538	61.9512	689	130
10007	Talamancan Lower Montane Wet Oak Forest	Talamancan Lower Montane Wet Oak Forest	Bosque de Roble Muy Húmedo Montano Bajo de Talamanca	CES402.608	https://explorer.natureserve.org/Taxon/ELEMENT_GLOBAL.2.722050	N	1.A.3.Eg	M602	Southern Mesoamerican Montane Humid Forest	Caribbean-Mesoamerican Montane Humid Forest	Tropical Montane Humid Forest	Tropical Forest & Woodland	Forest & Woodland	14449.2	13818.8	0.0012587	-4.3626	Loss: <10%	38.7882	Protect:>30-50%	40.2059				81
10006	Talamancan Upper Montane Oak Cloud Forest	Talamancan Upper Montane Oak Cloud Forest	Bosque de Roble Muy Húmedo Montano Alto de Talamanca	CES402.609	https://explorer.natureserve.org/Taxon/ELEMENT_GLOBAL.2.722049	N	1.A.3.Eg	M602	Southern Mesoamerican Montane Humid Forest	Caribbean-Mesoamerican Montane Humid Forest	Tropical Montane Humid Forest	Tropical Forest & Woodland	Forest & Woodland	2430.46	1879.31	0.000211723	-22.6767	Loss:20%	19.675	Protect:>17-25%	24.3918	35	90.9091	100	511	129
9064	Central Interior Acidic Cliff and Talus	Central Interior Acidic Cliff and Talus		CES202.689	https://explorer.natureserve.org/Taxon/ELEMENT_GLOBAL.2.722970	N	6.B.1.Na	M111	Eastern North American Cliff & Rock Vegetation	Eastern North American Temperate Cliff, Scree & Rock Vegetation	Temperate & Boreal Cliff, Scree & Other Rock Vegetation	Temperate & Boreal Open Rock Vegetation	Open Rock Vegetation	443.686	335.68	3.86504e-05	-24.3428	Loss:20%	1.72946	Protect:>1-3%	1.65375
9065	Central Interior Calcareous Cliff and Talus	Central Interior Calcareous Cliff and Talus		CES202.690	https://explorer.natureserve.org/Taxon/ELEMENT_GLOBAL.2.722969	N	6.B.1.Na	M111	Eastern North American Cliff & Rock Vegetation	Eastern North American Temperate Cliff, Scree & Rock Vegetation	Temperate & Boreal Cliff, Scree & Other Rock Vegetation	Temperate & Boreal Open Rock Vegetation	Open Rock Vegetation	142.123	75.33	1.23806e-05	Not reported	Not reported	Not reported	Not reported	Not reported
9073	Cumberland Acidic Cliff and Rockhouse	Cumberland Acidic Cliff and Rockhouse		CES202.309	https://explorer.natureserve.org/Taxon/ELEMENT_GLOBAL.2.723185	N	6.B.1.Na	M111	Eastern North American Cliff & Rock Vegetation	Eastern North American Temperate Cliff, Scree & Rock Vegetation	Temperate & Boreal Cliff, Scree & Other Rock Vegetation	Temperate & Boreal Open Rock Vegetation	Open Rock Vegetation	155.18	112.825	1.3518e-05	-27.2941	Loss:20%	14.8727	Protect:>10-17%	4.03837
9078	East Gulf Coastal Plain Dry Chalk Bluff	East Gulf Coastal Plain Dry Chalk Bluff		CES203.492	https://explorer.natureserve.org/Taxon/ELEMENT_GLOBAL.2.723094	N	6.B.1.Na	M111	Eastern North American Cliff & Rock Vegetation	Eastern North American Temperate Cliff, Scree & Rock Vegetation	Temperate & Boreal Cliff, Scree & Other Rock Vegetation	Temperate & Boreal Open Rock Vegetation	Open Rock Vegetation	5.2488	2.7621	4.57234e-07	-47.3765	Loss:40%	11.502	Protect:>10-17%	11.07					30
9099	Great Lakes Acidic Rocky Shore and Cliff	Great Lakes Acidic Rocky Shore and Cliff		CES201.025	https://explorer.natureserve.org/Taxon/ELEMENT_GLOBAL.2.722680	N	6.B.1.Na	M111	Eastern North American Cliff & Rock Vegetation	Eastern North American Temperate Cliff, Scree & Rock Vegetation	Temperate & Boreal Cliff, Scree & Other Rock Vegetation	Temperate & Boreal Open Rock Vegetation	Open Rock Vegetation	56.8296	142.9	4.95055e-06	Not reported	Not reported	Not reported	Not reported	Not reported				6
9113	Laurentian-Acadian Acidic Cliff and Talus	Laurentian-Acadian Acidic Cliff and Talus		CES201.569	https://explorer.natureserve.org/Taxon/ELEMENT_GLOBAL.2.723036	N	6.B.1.Na	M111	Eastern North American Cliff & Rock Vegetation	Eastern North American Temperate Cliff, Scree & Rock Vegetation	Temperate & Boreal Cliff, Scree & Other Rock Vegetation	Temperate & Boreal Open Rock Vegetation	Open Rock Vegetation	2527.7	2301.09	0.000220194	Not reported	Not reported	Not reported	Not reported	Not reported				19
9115	Laurentian-Acadian Calcareous Cliff and Talus	Laurentian-Acadian Calcareous Cliff and Talus		CES201.570	https://explorer.natureserve.org/Taxon/ELEMENT_GLOBAL.2.723035	N	6.B.1.Na	M111	Eastern North American Cliff & Rock Vegetation	Eastern North American Temperate Cliff, Scree & Rock Vegetation	Temperate & Boreal Cliff, Scree & Other Rock Vegetation	Temperate & Boreal Open Rock Vegetation	Open Rock Vegetation	461.878	419.483	4.02352e-05	Not reported	Not reported	Not reported	Not reported	Not reported				17	30
9173	North-Central Appalachian Acidic Cliff and Talus	North-Central Appalachian Acidic Cliff and Talus		CES202.601	https://explorer.natureserve.org/Taxon/ELEMENT_GLOBAL.2.723008	N	6.B.1.Na	M111	Eastern North American Cliff & Rock Vegetation	Eastern North American Temperate Cliff, Scree & Rock Vegetation	Temperate & Boreal Cliff, Scree & Other Rock Vegetation	Temperate & Boreal Open Rock Vegetation	Open Rock Vegetation	1409.8	1388.02	0.000122811	-1.54553	Loss: <10%	17.3225	Protect:>17-25%	17.1906				3
9175	North-Central Appalachian Circumneutral Cliff and Talus	North-Central Appalachian Circumneutral Cliff and Talus		CES202.603	https://explorer.natureserve.org/Taxon/ELEMENT_GLOBAL.2.723006	N	6.B.1.Na	M111	Eastern North American Cliff & Rock Vegetation	Eastern North American Temperate Cliff, Scree & Rock Vegetation	Temperate & Boreal Cliff, Scree & Other Rock Vegetation	Temperate & Boreal Open Rock Vegetation	Open Rock Vegetation	228.882	220.636	1.99384e-05	-3.60265	Loss: <10%	13.1581	Protect:>10-17%	12.8928
9227	Southeastern Coastal Plain Cliff	Southeastern Coastal Plain Cliff		CES203.398	https://explorer.natureserve.org/Taxon/ELEMENT_GLOBAL.2.821932	N	6.B.1.Na	M111	Eastern North American Cliff & Rock Vegetation	Eastern North American Temperate Cliff, Scree & Rock Vegetation	Temperate & Boreal Cliff, Scree & Other Rock Vegetation	Temperate & Boreal Open Rock Vegetation	Open Rock Vegetation	0.1053	0	9.17291e-09	Not reported	Not reported	Not reported	Not reported	Not reported
9235	Southern Appalachian Montane Cliff and Talus	Southern Appalachian Montane Cliff and Talus		CES202.330	https://explorer.natureserve.org/Taxon/ELEMENT_GLOBAL.2.723173	N	6.B.1.Na	M111	Eastern North American Cliff & Rock Vegetation	Eastern North American Temperate Cliff, Scree & Rock Vegetation	Temperate & Boreal Cliff, Scree & Other Rock Vegetation	Temperate & Boreal Open Rock Vegetation	Open Rock Vegetation	51.5727	40.0626	4.49261e-06	-22.3182	Loss:20%	21.979	Protect:>17-25%	18.549
9253	Southern Interior Calcareous Cliff	Southern Interior Calcareous Cliff		CES202.356	https://explorer.natureserve.org/Taxon/ELEMENT_GLOBAL.2.723156	N	6.B.1.Na	M111	Eastern North American Cliff & Rock Vegetation	Eastern North American Temperate Cliff, Scree & Rock Vegetation	Temperate & Boreal Cliff, Scree & Other Rock Vegetation	Temperate & Boreal Open Rock Vegetation	Open Rock Vegetation	18.711	16.605	1.62996e-06	Not reported	Not reported	Not reported	Not reported	Not reported
9255	Southern Piedmont Cliff	Southern Piedmont Cliff		CES202.386	https://explorer.natureserve.org/Taxon/ELEMENT_GLOBAL.2.723130	N	6.B.1.Na	M111	Eastern North American Cliff & Rock Vegetation	Eastern North American Temperate Cliff, Scree & Rock Vegetation	Temperate & Boreal Cliff, Scree & Other Rock Vegetation	Temperate & Boreal Open Rock Vegetation	Open Rock Vegetation	17.2206	8.7318	1.50012e-06	-49.2944	Loss:40%	9.33882	Protect:>5-10%	9.63
9023	Western Great Plains Badlands	Western Great Plains Badlands		CES303.663	https://explorer.natureserve.org/Taxon/ELEMENT_GLOBAL.2.722995	N	6.B.1.Na	M115	Great Plains Badlands Vegetation	Eastern North American Temperate Cliff, Scree & Rock Vegetation	Temperate & Boreal Cliff, Scree & Other Rock Vegetation	Temperate & Boreal Open Rock Vegetation	Open Rock Vegetation	19119.9	12895.2	0.00166558	Not reported	Not reported	Not reported	Not reported	Not reported	51.2111	92.4205	96.4467	84	398
9091	Edwards Plateau Cliff	Edwards Plateau Cliff		CES303.653	https://explorer.natureserve.org/Taxon/ELEMENT_GLOBAL.2.791388	N	6.B.1.Na	M116	Great Plains Cliff, Scree & Rock Vegetation	Eastern North American Temperate Cliff, Scree & Rock Vegetation	Temperate & Boreal Cliff, Scree & Other Rock Vegetation	Temperate & Boreal Open Rock Vegetation	Open Rock Vegetation	11.0808	0	9.65272e-07	Not reported	Not reported	Not reported	Not reported	Not reported					30
9024	Western Great Plains Cliff and Outcrop	Western Great Plains Cliff and Outcrop		CES303.665	https://explorer.natureserve.org/Taxon/ELEMENT_GLOBAL.2.722993	N	6.B.1.Na	M116	Great Plains Cliff, Scree & Rock Vegetation	Eastern North American Temperate Cliff, Scree & Rock Vegetation	Temperate & Boreal Cliff, Scree & Other Rock Vegetation	Temperate & Boreal Open Rock Vegetation	Open Rock Vegetation	3911.27	498.134	0.000340719	-87.2641	Loss:80%	2.53542	Protect:>1-3%	4.77379	9.589	64.7059	100	15	11
9062	Central California Coast Ranges Cliff and Canyon	Central California Coast Ranges Cliff and Canyon		CES206.903	https://explorer.natureserve.org/Taxon/ELEMENT_GLOBAL.2.722778	N	6.B.1.Nb	M887	Western North American Cliff, Scree & Rock Vegetation	Western North American Temperate Cliff, Scree & Rock Vegetation	Temperate & Boreal Cliff, Scree & Other Rock Vegetation	Temperate & Boreal Open Rock Vegetation	Open Rock Vegetation	1656.54	12.5064	0.000144305	Not reported	Not reported	Not reported	Not reported	Not reported
9110	Klamath-Siskiyou Cliff and Outcrop	Klamath-Siskiyou Cliff and Outcrop		CES206.902	https://explorer.natureserve.org/Taxon/ELEMENT_GLOBAL.2.722779	N	6.B.1.Nb	M887	Western North American Cliff, Scree & Rock Vegetation	Western North American Temperate Cliff, Scree & Rock Vegetation	Temperate & Boreal Cliff, Scree & Other Rock Vegetation	Temperate & Boreal Open Rock Vegetation	Open Rock Vegetation	366.484	81.5103	3.19252e-05	Not reported	Not reported	Not reported	Not reported	Not reported				14
9160	North Pacific Active Volcanic Rock and Cinder Land	North Pacific Active Volcanic Rock and Cinder Land		CES204.092	https://explorer.natureserve.org/Taxon/ELEMENT_GLOBAL.2.769600	N	6.B.1.Nb	M887	Western North American Cliff, Scree & Rock Vegetation	Western North American Temperate Cliff, Scree & Rock Vegetation	Temperate & Boreal Cliff, Scree & Other Rock Vegetation	Temperate & Boreal Open Rock Vegetation	Open Rock Vegetation	401.509	351.58	3.49763e-05	-12.4352	Loss:10%	40.4637	Protect:>30-50%	54.7679	36.3636	44.4444	44.4444		13
7733	North Pacific Montane Massive Bedrock, Cliff and Talus	North Pacific Montane Massive Bedrock, Cliff and Talus		CES204.093	https://explorer.natureserve.org/Taxon/ELEMENT_GLOBAL.2.769606	N	6.B.1.Nb	M887	Western North American Cliff, Scree & Rock Vegetation	Western North American Temperate Cliff, Scree & Rock Vegetation	Temperate & Boreal Cliff, Scree & Other Rock Vegetation	Temperate & Boreal Open Rock Vegetation	Open Rock Vegetation	2491.07	1070.2	0.000217003	Not reported	Not reported	Not reported	Not reported	Not reported	16.3636	73.6842	93.3333	130	14
9172	North Pacific Serpentine Barren	North Pacific Serpentine Barren		CES204.095	https://explorer.natureserve.org/Taxon/ELEMENT_GLOBAL.2.769619	N	6.B.1.Nb	M887	Western North American Cliff, Scree & Rock Vegetation	Western North American Temperate Cliff, Scree & Rock Vegetation	Temperate & Boreal Cliff, Scree & Other Rock Vegetation	Temperate & Boreal Open Rock Vegetation	Open Rock Vegetation	35.8425	24.4458	3.12232e-06	Not reported	Not reported	Not reported	Not reported	Not reported
9018	Rocky Mountain Cliff, Canyon and Massive Bedrock	Rocky Mountain Cliff, Canyon and Massive Bedrock		CES306.815	https://explorer.natureserve.org/Taxon/ELEMENT_GLOBAL.2.722858	N	6.B.1.Nb	M887	Western North American Cliff, Scree & Rock Vegetation	Western North American Temperate Cliff, Scree & Rock Vegetation	Temperate & Boreal Cliff, Scree & Other Rock Vegetation	Temperate & Boreal Open Rock Vegetation	Open Rock Vegetation	13408.7	4563.77	0.00116806	Not reported	Not reported	Not reported	Not reported	Not reported	17.3442	84.3972	90.9091	667	131
9213	Sierra Nevada Cliff and Canyon	Sierra Nevada Cliff and Canyon		CES206.901	https://explorer.natureserve.org/Taxon/ELEMENT_GLOBAL.2.722780	N	6.B.1.Nb	M887	Western North American Cliff, Scree & Rock Vegetation	Western North American Temperate Cliff, Scree & Rock Vegetation	Temperate & Boreal Cliff, Scree & Other Rock Vegetation	Temperate & Boreal Open Rock Vegetation	Open Rock Vegetation	4162.82	1575.19	0.000362632	Not reported	Not reported	Not reported	Not reported	Not reported	28.0374	87.5	87.9649	66	49
9246	Southern California Coast Ranges Cliff and Canyon	Southern California Coast Ranges Cliff and Canyon	Vegetación de Acantilados y Cañones de las Cordilleras Costeras del Sur de California	CES206.904	https://explorer.natureserve.org/Taxon/ELEMENT_GLOBAL.2.722777	N	6.B.1.Nb	M887	Western North American Cliff, Scree & Rock Vegetation	Western North American Temperate Cliff, Scree & Rock Vegetation	Temperate & Boreal Cliff, Scree & Other Rock Vegetation	Temperate & Boreal Open Rock Vegetation	Open Rock Vegetation	3531.2	3466.08	0.000307611	-1.84424	Loss: <10%	64.0471	Protect:>50-70%	63.2527	27.2727	58.3333	70	75	11
7386	Acadian-Appalachian Alpine Tundra	Acadian-Appalachian Alpine Tundra		CES201.567	https://explorer.natureserve.org/Taxon/ELEMENT_GLOBAL.2.722036	N	4.B.1.Na	M131	Eastern North American Alpine Tundra	Eastern North American Alpine Tundra	Temperate & Boreal Alpine Tundra	Temperate to Polar Alpine & Tundra Vegetation	Polar & High Montane Scrub, Grassland & Barrens	208.138	201.228	1.81313e-05	-3.31958	Loss: <10%	80.9844	Protect:>70%	82.8416				8
7389	Acadian-Appalachian Subalpine Woodland and Heath-Krummholz	Acadian-Appalachian Subalpine Woodland and Heath-Krummholz		CES201.568	https://explorer.natureserve.org/Taxon/ELEMENT_GLOBAL.2.723037	N	4.B.1.Na	M131	Eastern North American Alpine Tundra	Eastern North American Alpine Tundra	Temperate & Boreal Alpine Tundra	Temperate to Polar Alpine & Tundra Vegetation	Polar & High Montane Scrub, Grassland & Barrens	0.6075	0	5.29206e-08	Not reported	Not reported	Not reported	Not reported	Not reported				56
9125	Mediterranean California Alpine Bedrock and Scree	Mediterranean California Alpine Bedrock and Scree		CES206.899	https://explorer.natureserve.org/Taxon/ELEMENT_GLOBAL.2.722782	N	4.B.1.Nb	M099	Rocky Mountain-Sierran Alpine Tundra	Western North American Alpine Tundra	Temperate & Boreal Alpine Tundra	Temperate to Polar Alpine & Tundra Vegetation	Polar & High Montane Scrub, Grassland & Barrens	1511.02	1122.74	0.000131628	-25.6966	Loss:20%	97.3351	Protect:>70%	97.4373	66.6667	92.6829	95	5	38
7136	Mediterranean California Alpine Dry Tundra	Mediterranean California Alpine Dry Tundra		CES206.939	https://explorer.natureserve.org/Taxon/ELEMENT_GLOBAL.2.722742	N	4.B.1.Nb	M099	Rocky Mountain-Sierran Alpine Tundra	Western North American Alpine Tundra	Temperate & Boreal Alpine Tundra	Temperate to Polar Alpine & Tundra Vegetation	Polar & High Montane Scrub, Grassland & Barrens	38.394	54.1809	3.34458e-06	Not reported	Not reported	Not reported	Not reported	Not reported				33
7067	Mediterranean California Alpine Fell-Field	Mediterranean California Alpine Fell-Field	Vegetación Alpina Mediterránea de California	CES206.900	https://explorer.natureserve.org/Taxon/ELEMENT_GLOBAL.2.722781	N	4.B.1.Nb	M099	Rocky Mountain-Sierran Alpine Tundra	Western North American Alpine Tundra	Temperate & Boreal Alpine Tundra	Temperate to Polar Alpine & Tundra Vegetation	Polar & High Montane Scrub, Grassland & Barrens	32.3271	45.5139	2.81608e-06	Not reported	Not reported	Not reported	Not reported	Not reported				8
9016	Rocky Mountain Alpine Bedrock and Scree	Rocky Mountain Alpine Bedrock and Scree		CES306.809	https://explorer.natureserve.org/Taxon/ELEMENT_GLOBAL.2.722864	N	4.B.1.Nb	M099	Rocky Mountain-Sierran Alpine Tundra	Western North American Alpine Tundra	Temperate & Boreal Alpine Tundra	Temperate to Polar Alpine & Tundra Vegetation	Polar & High Montane Scrub, Grassland & Barrens	12275.5	8966.41	0.00106935	-26.9569	Loss:20%	54.9819	Protect:>50-70%	57.2019	58.0292	86.6109	89.6552	43	212
7070	Rocky Mountain Alpine Dwarf-Shrubland	Rocky Mountain Alpine Dwarf-Shrubland		CES306.810	https://explorer.natureserve.org/Taxon/ELEMENT_GLOBAL.2.722863	N	4.B.1.Nb	M099	Rocky Mountain-Sierran Alpine Tundra	Western North American Alpine Tundra	Temperate & Boreal Alpine Tundra	Temperate to Polar Alpine & Tundra Vegetation	Polar & High Montane Scrub, Grassland & Barrens	1754.22	1680.43	0.000152814	-4.20603	Loss: <10%	66.607	Protect:>50-70%	67.4802	0	88.2353	91.6667	311	24
7143	Rocky Mountain Alpine Fell-Field	Rocky Mountain Alpine Fell-Field		CES306.811	https://explorer.natureserve.org/Taxon/ELEMENT_GLOBAL.2.722862	N	4.B.1.Nb	M099	Rocky Mountain-Sierran Alpine Tundra	Western North American Alpine Tundra	Temperate & Boreal Alpine Tundra	Temperate to Polar Alpine & Tundra Vegetation	Polar & High Montane Scrub, Grassland & Barrens	23.3118	3139.46	2.03074e-06	Not reported	Not reported	Not reported	Not reported	Not reported				33
7144	Rocky Mountain Alpine Turf	Rocky Mountain Alpine Turf		CES306.816	https://explorer.natureserve.org/Taxon/ELEMENT_GLOBAL.2.722857	N	4.B.1.Nb	M099	Rocky Mountain-Sierran Alpine Tundra	Western North American Alpine Tundra	Temperate & Boreal Alpine Tundra	Temperate to Polar Alpine & Tundra Vegetation	Polar & High Montane Scrub, Grassland & Barrens	3677.77	9007.74	0.000320379	Not reported	Not reported	Not reported	Not reported	Not reported	72.6415	99.0741	99.1525	271	270
7071	Sierra Nevada Alpine Dwarf-Shrubland	Sierra Nevada Alpine Dwarf-Shrubland		CES206.924	https://explorer.natureserve.org/Taxon/ELEMENT_GLOBAL.2.722757	N	4.B.1.Nb	M099	Rocky Mountain-Sierran Alpine Tundra	Western North American Alpine Tundra	Temperate & Boreal Alpine Tundra	Temperate to Polar Alpine & Tundra Vegetation	Polar & High Montane Scrub, Grassland & Barrens	107.471	0	9.36201e-06	Not reported	Not reported	Not reported	Not reported	Not reported	100	100	100	49	15
7734	North Pacific Alpine and Subalpine Bedrock and Scree	North Pacific Alpine and Subalpine Bedrock and Scree		CES204.853	https://explorer.natureserve.org/Taxon/ELEMENT_GLOBAL.2.767930	N	4.B.1.Nb	M101	Vancouverian Alpine Tundra	Western North American Alpine Tundra	Temperate & Boreal Alpine Tundra	Temperate to Polar Alpine & Tundra Vegetation	Polar & High Montane Scrub, Grassland & Barrens	5029.79	4779.39	0.000438156	-4.97841	Loss: <10%	19.1616	Protect:>17-25%	17.4173					30
7068	North Pacific Dry and Mesic Alpine Dwarf-Shrubland, Fell-Field and Meadow	North Pacific Dry and Mesic Alpine Dwarf-Shrubland, Fell-Field and Meadow		CES204.862	https://explorer.natureserve.org/Taxon/ELEMENT_GLOBAL.2.722813	N	4.B.1.Nb	M101	Vancouverian Alpine Tundra	Western North American Alpine Tundra	Temperate & Boreal Alpine Tundra	Temperate to Polar Alpine & Tundra Vegetation	Polar & High Montane Scrub, Grassland & Barrens	4034.72	3973.2	0.000351473	-1.52455	Loss: <10%	30.8099	Protect:>30-50%	30.5812	2.8571	50	66.6667	485	11
7129	California Central Valley and Southern Coastal Grassland	California Central Valley and Southern Coastal Grassland		CES206.942	https://explorer.natureserve.org/Taxon/ELEMENT_GLOBAL.2.722739	N	2.B.1.Na	M045	Californian Annual & Perennial Grassland	Californian Scrub & Grassland	Mediterranean Scrub & Grassland	Temperate & Boreal Grassland & Shrubland	Shrub & Herb Vegetation	21994.3	1921.6	0.00191597	-91.2631	Loss:90%	3.06794	Protect:>3-5%	11.9583	10.4167	36.5854	46.3415	170	40
7130	California Mesic Serpentine Grassland	California Mesic Serpentine Grassland		CES206.943	https://explorer.natureserve.org/Taxon/ELEMENT_GLOBAL.2.722738	N	2.B.1.Na	M045	Californian Annual & Perennial Grassland	Californian Scrub & Grassland	Mediterranean Scrub & Grassland	Temperate & Boreal Grassland & Shrubland	Shrub & Herb Vegetation	34.6599	44.3556	3.0193e-06	Not reported	Not reported	Not reported	Not reported	Not reported				24
7096	California Maritime Chaparral	California Maritime Chaparral		CES206.929	https://explorer.natureserve.org/Taxon/ELEMENT_GLOBAL.2.722752	N	2.B.1.Na	M043	Californian Chaparral	Californian Scrub & Grassland	Mediterranean Scrub & Grassland	Temperate & Boreal Grassland & Shrubland	Shrub & Herb Vegetation	788.956	448.934	6.87277e-05	-43.0977	Loss:40%	6.18844	Protect:>5-10%	9.43316				267
7097	California Mesic Chaparral	California Mesic Chaparral		CES206.926	https://explorer.natureserve.org/Taxon/ELEMENT_GLOBAL.2.722755	N	2.B.1.Na	M043	Californian Chaparral	Californian Scrub & Grassland	Mediterranean Scrub & Grassland	Temperate & Boreal Grassland & Shrubland	Shrub & Herb Vegetation	4109.75	12819.2	0.000358009	Not reported	Not reported	Not reported	Not reported	Not reported	44.4444	97.8541	99.3127	1504	399
7099	California Xeric Serpentine Chaparral	California Xeric Serpentine Chaparral		CES206.927	https://explorer.natureserve.org/Taxon/ELEMENT_GLOBAL.2.722754	N	2.B.1.Na	M043	Californian Chaparral	Californian Scrub & Grassland	Mediterranean Scrub & Grassland	Temperate & Boreal Grassland & Shrubland	Shrub & Herb Vegetation	148.935	0.0486	1.2974e-05	Not reported	Not reported	Not reported	Not reported	Not reported				266
7170	Klamath-Siskiyou Xeromorphic Serpentine Savanna and Chaparral	Klamath-Siskiyou Xeromorphic Serpentine Savanna and Chaparral		CES206.150	https://explorer.natureserve.org/Taxon/ELEMENT_GLOBAL.2.791117	N	2.B.1.Na	M043	Californian Chaparral	Californian Scrub & Grassland	Mediterranean Scrub & Grassland	Temperate & Boreal Grassland & Shrubland	Shrub & Herb Vegetation	821.494	279.806	7.15621e-05	-65.9393	Loss:60%	32.7009	Protect:>30-50%	13.5617				33
7105	Northern and Central California Dry-Mesic Chaparral	Northern and Central California Dry-Mesic Chaparral		CES206.931	https://explorer.natureserve.org/Taxon/ELEMENT_GLOBAL.2.722750	N	2.B.1.Na	M043	Californian Chaparral	Californian Scrub & Grassland	Mediterranean Scrub & Grassland	Temperate & Boreal Grassland & Shrubland	Shrub & Herb Vegetation	20966.1	17620.4	0.0018264	-15.9575	Loss:10%	10.0371	Protect:>10-17%	8.44209	48.8613	86.8263	90.6504	104	536
7110	Southern California Dry-Mesic Chaparral	Southern California Dry-Mesic Chaparral	Chaparral Seco del Sur de California	CES206.930	https://explorer.natureserve.org/Taxon/ELEMENT_GLOBAL.2.722751	N	2.B.1.Na	M043	Californian Chaparral	Californian Scrub & Grassland	Mediterranean Scrub & Grassland	Temperate & Boreal Grassland & Shrubland	Shrub & Herb Vegetation	18744.3	15879.4	0.00163285	-15.2839	Loss:10%	9.80846	Protect:>5-10%	12.744	47.3354	79.4118	87.1622	1028	365
9126	Mediterranean California Coastal Bluff	Mediterranean California Coastal Bluff		CES206.906	https://explorer.natureserve.org/Taxon/ELEMENT_GLOBAL.2.722775	N	2.B.1.Na	M044	Californian Coastal Scrub	Californian Scrub & Grassland	Mediterranean Scrub & Grassland	Temperate & Boreal Grassland & Shrubland	Shrub & Herb Vegetation	24.7212	24.1461	2.15352e-06	Not reported	Not reported	Not reported	Not reported	Not reported				17
7128	Northern California Coastal Scrub	Northern California Coastal Scrub		CES206.932	https://explorer.natureserve.org/Taxon/ELEMENT_GLOBAL.2.722749	N	2.B.1.Na	M044	Californian Coastal Scrub	Californian Scrub & Grassland	Mediterranean Scrub & Grassland	Temperate & Boreal Grassland & Shrubland	Shrub & Herb Vegetation	988.443	562.488	8.61054e-05	-43.0935	Loss:40%	27.6441	Protect:>25-30%	37.3554	31.25	66.6667	66.6667	215	7
7092	Southern California Coastal Scrub	Southern California Coastal Scrub	Matorral Costero del Sur de California	CES206.933	https://explorer.natureserve.org/Taxon/ELEMENT_GLOBAL.2.722748	N	2.B.1.Na	M044	Californian Coastal Scrub	Californian Scrub & Grassland	Mediterranean Scrub & Grassland	Temperate & Boreal Grassland & Shrubland	Shrub & Herb Vegetation	23562.1	15518.3	0.00205255	-34.1388	Loss:30%	7.74432	Protect:>5-10%	11.3894	55.1852	80.5907	87.7729	1400	243
7415	Arkansas Valley Prairie and Woodland	Arkansas Valley Prairie and Woodland		CES202.312		Y	2.B.2.Nb	M054	Central Lowlands Tallgrass Prairie	Central North American Grassland & Shrubland	Temperate Grassland & Shrubland	Temperate & Boreal Grassland & Shrubland	Shrub & Herb Vegetation	5246.32	52.4394	0.000457018	-99.0005	Loss:95%	1.4219	Protect:>1-3%	2.81942				75
7421	Central Tallgrass Prairie	Central Tallgrass Prairie		CES205.683	https://explorer.natureserve.org/Taxon/ELEMENT_GLOBAL.2.722976	N	2.B.2.Nb	M054	Central Lowlands Tallgrass Prairie	Central North American Grassland & Shrubland	Temperate Grassland & Shrubland	Temperate & Boreal Grassland & Shrubland	Shrub & Herb Vegetation	241651	16011.9	0.0210507	-93.3739	Loss:90%	0.912791	Protect:<1%	1.34885	28.7929	67.1403	76.3303	1035	492
7412	North-Central Interior Sand and Gravel Tallgrass Prairie	North-Central Interior Sand and Gravel Tallgrass Prairie		CES202.695	https://explorer.natureserve.org/Taxon/ELEMENT_GLOBAL.2.722964	N	2.B.2.Nb	M054	Central Lowlands Tallgrass Prairie	Central North American Grassland & Shrubland	Temperate Grassland & Shrubland	Temperate & Boreal Grassland & Shrubland	Shrub & Herb Vegetation	13044.4	579.944	0.00113632	-95.5541	Loss:95%	3.20994	Protect:>3-5%	9.73816	16	34.8837	44.4444	484	19
7420	Northern Tallgrass Prairie	Northern Tallgrass Prairie		CES205.686	https://explorer.natureserve.org/Taxon/ELEMENT_GLOBAL.2.722973	N	2.B.2.Nb	M054	Central Lowlands Tallgrass Prairie	Central North American Grassland & Shrubland	Temperate Grassland & Shrubland	Temperate & Boreal Grassland & Shrubland	Shrub & Herb Vegetation	157254	6134.35	0.0136987	-96.0991	Loss:95%	1.52974	Protect:>1-3%	5.17124	56.7568	69.7368	74.6544	1502	184
7423	Southeastern Great Plains Tallgrass Prairie	Southern Tallgrass Prairie		CES205.685	https://explorer.natureserve.org/Taxon/ELEMENT_GLOBAL.2.722974	N	2.B.2.Nb	M054	Central Lowlands Tallgrass Prairie	Central North American Grassland & Shrubland	Temperate Grassland & Shrubland	Temperate & Boreal Grassland & Shrubland	Shrub & Herb Vegetation	108030	28666.3	0.0094107	-73.4644	Loss:70%	0.752296	Protect:<1%	1.52771	65.27	87.3278	89.4688	1	970
7422	Texas Blackland Tallgrass Prairie	Texas Blackland Tallgrass Prairie		CES205.684	https://explorer.natureserve.org/Taxon/ELEMENT_GLOBAL.2.722975	N	2.B.2.Nb	M054	Central Lowlands Tallgrass Prairie	Central North American Grassland & Shrubland	Temperate Grassland & Shrubland	Temperate & Boreal Grassland & Shrubland	Shrub & Herb Vegetation	41371.8	667.035	0.00360399	-98.3877	Loss:95%	0.254657	Protect:<1%	0.791784	57.9974	82.6377	86.747	146	524
7434	Texas-Louisiana Coastal Prairie	Texas-Louisiana Coastal Prairie		CES203.550	https://explorer.natureserve.org/Taxon/ELEMENT_GLOBAL.2.723052	N	2.B.2.Nb	M054	Central Lowlands Tallgrass Prairie	Central North American Grassland & Shrubland	Temperate Grassland & Shrubland	Temperate & Boreal Grassland & Shrubland	Shrub & Herb Vegetation	35414.5	601.652	0.00308503	-98.3011	Loss:95%	1.00928	Protect:>1-3%	10.9552	83.5381	87.931	88.5281	165	423
7393	Edwards Plateau Limestone Shrubland	Edwards Plateau Limestone Shrubland		CES303.041	https://explorer.natureserve.org/Taxon/ELEMENT_GLOBAL.2.722668	N	2.B.2.Nb	M158	Great Plains Comanchian Scrub & Open Vegetation	Central North American Grassland & Shrubland	Temperate Grassland & Shrubland	Temperate & Boreal Grassland & Shrubland	Shrub & Herb Vegetation	18446.7	17091.7	0.00160693	-7.34583	Loss: <10%	1.68323	Protect:>1-3%	1.59782	62.0623	90.0662	92.4294	527	1023
7132	Central Mixedgrass Prairie	Central Mixedgrass Prairie		CES303.659	https://explorer.natureserve.org/Taxon/ELEMENT_GLOBAL.2.722999	N	2.B.2.Nb	M051	Great Plains Mixedgrass & Fescue Prairie	Central North American Grassland & Shrubland	Temperate Grassland & Shrubland	Temperate & Boreal Grassland & Shrubland	Shrub & Herb Vegetation	258932	85880.1	0.0225561	-66.8329	Loss:60%	0.2601	Protect:<1%	0.434446	43.0524	63.0562	73.6452	122	2597
12000	Northern Great Plains Fescue-Mixed Grass Prairie	Northern Great Plains Fescue-Mixed Grass Prairie		CES303.451	https://explorer.natureserve.org/Taxon/ELEMENT_GLOBAL.2.952209	N	2.B.2.Nb	M051	Great Plains Mixedgrass & Fescue Prairie	Central North American Grassland & Shrubland	Temperate Grassland & Shrubland	Temperate & Boreal Grassland & Shrubland	Shrub & Herb Vegetation	136924	17996.9	0.0119277	-86.8562	Loss:80%	4.01099	Protect:>3-5%	17.2847	71.6841	85.9325	88.3024	155	4584
7141	Northwestern Great Plains Mixedgrass Prairie	Northwestern Great Plains Mixedgrass Prairie		CES303.674	https://explorer.natureserve.org/Taxon/ELEMENT_GLOBAL.2.722984	N	2.B.2.Nb	M051	Great Plains Mixedgrass & Fescue Prairie	Central North American Grassland & Shrubland	Temperate Grassland & Shrubland	Temperate & Boreal Grassland & Shrubland	Shrub & Herb Vegetation	620875	260962	0.0540857	-57.9687	Loss:50%	3.20417	Protect:>3-5%	4.5381	70.6485	88.1969	90.9091	2544	12255
7085	Northwestern Great Plains Shrubland	Northwestern Great Plains Shrubland		CES303.662	https://explorer.natureserve.org/Taxon/ELEMENT_GLOBAL.2.722996	N	2.B.2.Nb	M051	Great Plains Mixedgrass & Fescue Prairie	Central North American Grassland & Shrubland	Temperate Grassland & Shrubland	Temperate & Boreal Grassland & Shrubland	Shrub & Herb Vegetation	10388.2	4266.03	0.000904941	-58.934	Loss:50%	4.13078	Protect:>3-5%	6.9974	11.6129	81.0606	90.6977	599	161
7147	Western Great Plains Foothill and Piedmont Grassland	Western Great Plains Foothill and Piedmont Grassland		CES303.817	https://explorer.natureserve.org/Taxon/ELEMENT_GLOBAL.2.722856	N	2.B.2.Nb	M051	Great Plains Mixedgrass & Fescue Prairie	Central North American Grassland & Shrubland	Temperate Grassland & Shrubland	Temperate & Boreal Grassland & Shrubland	Shrub & Herb Vegetation	12692.1	5008.18	0.00110563	-60.5409	Loss:60%	1.15514	Protect:>1-3%	3.77698	23.565	58.5	79.4872	374	147
7150	Western Great Plains Tallgrass Prairie	Western Great Plains Tallgrass Prairie		CES303.673	https://explorer.natureserve.org/Taxon/ELEMENT_GLOBAL.2.722985	N	2.B.2.Nb	M051	Great Plains Mixedgrass & Fescue Prairie	Central North American Grassland & Shrubland	Temperate Grassland & Shrubland	Temperate & Boreal Grassland & Shrubland	Shrub & Herb Vegetation	13334.9	2300.44	0.00116163	-82.7487	Loss:80%	0.930634	Protect:<1%	0.620178	13.4615	47.2222	65.625	118	51
7148	Western Great Plains Sand Prairie	Western Great Plains Sand Prairie		CES303.670	https://explorer.natureserve.org/Taxon/ELEMENT_GLOBAL.2.722988	N	2.B.2.Nb	M052	Great Plains Sand Grassland & Shrubland	Central North American Grassland & Shrubland	Temperate Grassland & Shrubland	Temperate & Boreal Grassland & Shrubland	Shrub & Herb Vegetation	107363	91859.6	0.00935262	-14.4402	Loss:10%	1.07999	Protect:>1-3%	1.29166	74.0673	90.5791	94.4291	381	3006
7094	Western Great Plains Sandhill Steppe	Western Great Plains Sandhill Steppe		CES303.671	https://explorer.natureserve.org/Taxon/ELEMENT_GLOBAL.2.722987	N	2.B.2.Nb	M052	Great Plains Sand Grassland & Shrubland	Central North American Grassland & Shrubland	Temperate Grassland & Shrubland	Temperate & Boreal Grassland & Shrubland	Shrub & Herb Vegetation	59935.8	32016.7	0.00522113	-46.5817	Loss:40%	1.35846	Protect:>1-3%	1.90527	36.5741	62.1302	70.9107	232	983
7111	Western Great Plains Mesquite Scrub Woodland and Shrubland	Western Great Plains Mesquite Scrub Woodland and Shrubland		CES303.668	https://explorer.natureserve.org/Taxon/ELEMENT_GLOBAL.2.722990	N	2.B.2.Nb	M053	Western Great Plains Shortgrass Prairie	Central North American Grassland & Shrubland	Temperate Grassland & Shrubland	Temperate & Boreal Grassland & Shrubland	Shrub & Herb Vegetation	5078.33	76913.3	0.000442384	Not reported	Not reported	Not reported	Not reported	Not reported	37.8151	98.9011	99.8529	910	1186
7149	Western Great Plains Shortgrass Prairie	Western Great Plains Shortgrass Prairie		CES303.672	https://explorer.natureserve.org/Taxon/ELEMENT_GLOBAL.2.722986	N	2.B.2.Nb	M053	Western Great Plains Shortgrass Prairie	Central North American Grassland & Shrubland	Temperate Grassland & Shrubland	Temperate & Boreal Grassland & Shrubland	Shrub & Herb Vegetation	259073	148638	0.0225684	-42.6271	Loss:40%	0.695361	Protect:<1%	1.08694	69.4526	84.0881	87.2367	538	4620
7375	Eastern Serpentine Woodland	Eastern Serpentine Woodland		CES202.347	https://explorer.natureserve.org/Taxon/ELEMENT_GLOBAL.2.723163	N	2.B.2.Nc	M506	Appalachian Rocky Felsic & Mafic Scrub & Grassland	Eastern North American Grassland & Shrubland	Temperate Grassland & Shrubland	Temperate & Boreal Grassland & Shrubland	Shrub & Herb Vegetation	58.5711	48.114	5.10225e-06	Not reported	Not reported	Not reported	Not reported	Not reported				4
9186	Northern Appalachian-Acadian Rocky Heath Outcrop	Northern Appalachian-Acadian Rocky Heath Outcrop		CES201.571	https://explorer.natureserve.org/Taxon/ELEMENT_GLOBAL.2.723034	N	2.B.2.Nc	M505	Laurentian-Acadian Acidic Rocky Scrub & Grassland	Eastern North American Grassland & Shrubland	Temperate Grassland & Shrubland	Temperate & Boreal Grassland & Shrubland	Shrub & Herb Vegetation	2041.01	1964.96	0.000177797	-3.72613	Loss: <10%	34.0506	Protect:>30-50%	34.4186				66
9233	Southern and Central Appalachian Mafic Glade and Barrens	Southern and Central Appalachian Mafic Glade and Barrens		CES202.348	https://explorer.natureserve.org/Taxon/ELEMENT_GLOBAL.2.723162	N	2.B.2.Nc	M506	Appalachian Rocky Felsic & Mafic Scrub & Grassland	Eastern North American Grassland & Shrubland	Temperate Grassland & Shrubland	Temperate & Boreal Grassland & Shrubland	Shrub & Herb Vegetation	6.0912	6.0588	5.30617e-07	Not reported	Not reported	Not reported	Not reported	Not reported				4
9234	Southern Appalachian Granitic Dome	Southern Appalachian Granitic Dome		CES202.297	https://explorer.natureserve.org/Taxon/ELEMENT_GLOBAL.2.723194	N	2.B.2.Nc	M506	Appalachian Rocky Felsic & Mafic Scrub & Grassland	Eastern North American Grassland & Shrubland	Temperate Grassland & Shrubland	Temperate & Boreal Grassland & Shrubland	Shrub & Herb Vegetation	0.4617	0.4698	4.02197e-08	Not reported	Not reported	Not reported	Not reported	Not reported				7
7414	Southern Appalachian Grass and Shrub Bald	Southern Appalachian Grass and Shrub Bald		CES202.294	https://explorer.natureserve.org/Taxon/ELEMENT_GLOBAL.2.723195	N	2.B.2.Nc	M506	Appalachian Rocky Felsic & Mafic Scrub & Grassland	Eastern North American Grassland & Shrubland	Temperate Grassland & Shrubland	Temperate & Boreal Grassland & Shrubland	Shrub & Herb Vegetation	21.5136	40.3461	1.8741e-06	87.5376	Loss: <10%	47.8268	Protect:>30-50%	62.208				32
9236	Southern Appalachian Rocky Summit	Southern Appalachian Rocky Summit		CES202.327	https://explorer.natureserve.org/Taxon/ELEMENT_GLOBAL.2.723176	N	2.B.2.Nc	M506	Appalachian Rocky Felsic & Mafic Scrub & Grassland	Eastern North American Grassland & Shrubland	Temperate Grassland & Shrubland	Temperate & Boreal Grassland & Shrubland	Shrub & Herb Vegetation	5.4189	5.4351	4.72052e-07	Not reported	Not reported	Not reported	Not reported	Not reported				2
9256	Southern Piedmont Glade and Barrens	Southern Piedmont Glade and Barrens		CES202.328	https://explorer.natureserve.org/Taxon/ELEMENT_GLOBAL.2.723175	N	2.B.2.Nc	M506	Appalachian Rocky Felsic & Mafic Scrub & Grassland	Eastern North American Grassland & Shrubland	Temperate Grassland & Shrubland	Temperate & Boreal Grassland & Shrubland	Shrub & Herb Vegetation	0.4941	0.4941	4.30421e-08	Not reported	Not reported	Not reported	Not reported	Not reported				27
7363	Central Interior Highlands Dry Acidic Glade and Barrens	Central Interior Highlands Dry Acidic Glade and Barrens		CES202.692	https://explorer.natureserve.org/Taxon/ELEMENT_GLOBAL.2.722967	N	2.B.2.Nc	M509	Central Interior Acidic Scrub & Grassland	Eastern North American Grassland & Shrubland	Temperate Grassland & Shrubland	Temperate & Boreal Grassland & Shrubland	Shrub & Herb Vegetation	901.943	155.617	7.85702e-05	Not reported	Not reported	Not reported	Not reported	Not reported				94
9257	Southern Piedmont Granite Flatrock and Outcrop	Southern Piedmont Granite Flatrock and Outcrop		CES202.329	https://explorer.natureserve.org/Taxon/ELEMENT_GLOBAL.2.723174	N	2.B.2.Nc	M506	Appalachian Rocky Felsic & Mafic Scrub & Grassland	Eastern North American Grassland & Shrubland	Temperate Grassland & Shrubland	Temperate & Boreal Grassland & Shrubland	Shrub & Herb Vegetation	25.4016	25.1505	2.21279e-06	Not reported	Not reported	Not reported	Not reported	Not reported				2
7408	Alabama Ketona Glade and Woodland	Alabama Ketona Glade and Woodland		CES202.338	https://explorer.natureserve.org/Taxon/ELEMENT_GLOBAL.2.723167	N	2.B.2.Nc	M508	Central Interior Calcareous Scrub & Grassland	Eastern North American Grassland & Shrubland	Temperate Grassland & Shrubland	Temperate & Boreal Grassland & Shrubland	Shrub & Herb Vegetation	213.605	0	1.86076e-05	Not reported	Not reported	Not reported	Not reported	Not reported				13
7413	Bluegrass Savanna and Woodland	Bluegrass Savanna and Woodland		CES202.888	https://explorer.natureserve.org/Taxon/ELEMENT_GLOBAL.2.722790	N	2.B.2.Nc	M508	Central Interior Calcareous Scrub & Grassland	Eastern North American Grassland & Shrubland	Temperate Grassland & Shrubland	Temperate & Boreal Grassland & Shrubland	Shrub & Herb Vegetation	1223.93	0	0.00010662	Not reported	Not reported	Not reported	Not reported	Not reported				10
7400	Central Appalachian Alkaline Glade and Woodland	Central Appalachian Alkaline Glade and Woodland		CES202.602	https://explorer.natureserve.org/Taxon/ELEMENT_GLOBAL.2.723007	N	2.B.2.Nc	M898	Central Appalachian-Northeast Scrub & Grassland	Eastern North American Grassland & Shrubland	Temperate Grassland & Shrubland	Temperate & Boreal Grassland & Shrubland	Shrub & Herb Vegetation	2065.97	1629.43	0.000179971	-21.1301	Loss:20%	2.19476	Protect:>1-3%	2.32055				53
7401	Central Interior Highlands Calcareous Glade and Barrens	Central Interior Highlands Calcareous Glade and Barrens		CES202.691	https://explorer.natureserve.org/Taxon/ELEMENT_GLOBAL.2.722968	N	2.B.2.Nc	M508	Central Interior Calcareous Scrub & Grassland	Eastern North American Grassland & Shrubland	Temperate Grassland & Shrubland	Temperate & Boreal Grassland & Shrubland	Shrub & Herb Vegetation	5398.53	1794.76	0.000470277	-66.7547	Loss:60%	4.43564	Protect:>3-5%	13.7988	16.9014	78.2609	86.9565	481	50
7427	East Gulf Coastal Plain Jackson Plain Prairie and Barrens	East Gulf Coastal Plain Jackson Plain Prairie and Barrens		CES203.353	https://explorer.natureserve.org/Taxon/ELEMENT_GLOBAL.2.723159	N	2.B.2.Nc	M508	Central Interior Calcareous Scrub & Grassland	Eastern North American Grassland & Shrubland	Temperate Grassland & Shrubland	Temperate & Boreal Grassland & Shrubland	Shrub & Herb Vegetation	56.7	0	4.93926e-06	-100	Loss:95%	0.781579	Protect:<1%					1
7417	Eastern Highland Rim Prairie and Barrens	Eastern Highland Rim Prairie and Barrens		CES202.354	https://explorer.natureserve.org/Taxon/ELEMENT_GLOBAL.2.723158	N	2.B.2.Nc	M508	Central Interior Calcareous Scrub & Grassland	Eastern North American Grassland & Shrubland	Temperate Grassland & Shrubland	Temperate & Boreal Grassland & Shrubland	Shrub & Herb Vegetation	308.966	373.718	2.69147e-05	Not reported	Not reported	Not reported	Not reported	Not reported				89
7432	Lower Mississippi Alluvial Plain Grand Prairie	Lower Mississippi Alluvial Plain Grand Prairie		CES203.549	https://explorer.natureserve.org/Taxon/ELEMENT_GLOBAL.2.723053	N	2.B.2.Nc	M508	Central Interior Calcareous Scrub & Grassland	Eastern North American Grassland & Shrubland	Temperate Grassland & Shrubland	Temperate & Boreal Grassland & Shrubland	Shrub & Herb Vegetation	2916.02	0	0.000254021	-100	Loss:95%	1.24	Protect:>1-3%
7397	Nashville Basin Limestone Glade and Woodland	Nashville Basin Limestone Glade and Woodland		CES202.334	https://explorer.natureserve.org/Taxon/ELEMENT_GLOBAL.2.723170	N	2.B.2.Nc	M508	Central Interior Calcareous Scrub & Grassland	Eastern North American Grassland & Shrubland	Temperate Grassland & Shrubland	Temperate & Boreal Grassland & Shrubland	Shrub & Herb Vegetation	1092.39	637.778	9.51604e-05	-41.6163	Loss:40%	0.71283	Protect:<1%	1.96279	61.1111	82.3529	100	163	20
7418	Pennyroyal Karst Plain Prairie and Barrens	Pennyroyal Karst Plain Prairie and Barrens		CES202.355	https://explorer.natureserve.org/Taxon/ELEMENT_GLOBAL.2.723157	N	2.B.2.Nc	M508	Central Interior Calcareous Scrub & Grassland	Eastern North American Grassland & Shrubland	Temperate Grassland & Shrubland	Temperate & Boreal Grassland & Shrubland	Shrub & Herb Vegetation	95.58	0	8.32618e-06	Not reported	Not reported	Not reported	Not reported	Not reported				14
9260	Southern Ridge and Valley Calcareous Glade and Woodland	Southern Ridge and Valley Calcareous Glade and Woodland		CES202.024	https://explorer.natureserve.org/Taxon/ELEMENT_GLOBAL.2.722681	N	2.B.2.Nc	M508	Central Interior Calcareous Scrub & Grassland	Eastern North American Grassland & Shrubland	Temperate Grassland & Shrubland	Temperate & Boreal Grassland & Shrubland	Shrub & Herb Vegetation	48.3732	39.5685	4.21389e-06	Not reported	Not reported	Not reported	Not reported	Not reported
7416	Western Highland Rim Prairie and Barrens	Western Highland Rim Prairie and Barrens		CES202.352	https://explorer.natureserve.org/Taxon/ELEMENT_GLOBAL.2.723160	N	2.B.2.Nc	M508	Central Interior Calcareous Scrub & Grassland	Eastern North American Grassland & Shrubland	Temperate Grassland & Shrubland	Temperate & Boreal Grassland & Shrubland	Shrub & Herb Vegetation	45.0441	0	3.92389e-06	-100	Loss:95%	0.558	Protect:<1%
9111	Laurentian Acidic Rocky Outcrop	Laurentian Acidic Rocky Outcrop		CES201.019	https://explorer.natureserve.org/Taxon/ELEMENT_GLOBAL.2.722686	N	2.B.2.Nc	M505	Laurentian-Acadian Acidic Rocky Scrub & Grassland	Eastern North American Grassland & Shrubland	Temperate Grassland & Shrubland	Temperate & Boreal Grassland & Shrubland	Shrub & Herb Vegetation	32.6916	25.4178	2.84783e-06	Not reported	Not reported	Not reported	Not reported	Not reported
7409	Great Lakes Alvar	Great Lakes Alvar		CES201.721	https://explorer.natureserve.org/Taxon/ELEMENT_GLOBAL.2.722949	N	2.B.2.Nc	M507	Laurentian-Acadian Calcareous Scrub & Grassland	Eastern North American Grassland & Shrubland	Temperate Grassland & Shrubland	Temperate & Boreal Grassland & Shrubland	Shrub & Herb Vegetation	237.419	136.525	2.06821e-05	-42.496	Loss:40%	6.78076	Protect:>5-10%	9.98606				37
9116	Laurentian-Acadian Calcareous Rocky Outcrop	Laurentian-Acadian Calcareous Rocky Outcrop		CES201.572	https://explorer.natureserve.org/Taxon/ELEMENT_GLOBAL.2.723033	N	2.B.2.Nc	M507	Laurentian-Acadian Calcareous Scrub & Grassland	Eastern North American Grassland & Shrubland	Temperate Grassland & Shrubland	Temperate & Boreal Grassland & Shrubland	Shrub & Herb Vegetation	656.084	633.469	5.71529e-05	Not reported	Not reported	Not reported	Not reported	Not reported
7425	Florida Dry Prairie	Florida Dry Prairie		CES203.380	https://explorer.natureserve.org/Taxon/ELEMENT_GLOBAL.2.723136	N	2.B.2.Nh	M162	Florida Peninsula Scrub & Herb	Southeastern North American Grassland & Shrubland	Temperate Grassland & Shrubland	Temperate & Boreal Grassland & Shrubland	Shrub & Herb Vegetation	3458.42	1259.4	0.00030127	-63.5846	Loss:60%	4.92071	Protect:>3-5%	12.5367	27.7778	92.5	92.6829	593	41
7387	Florida Peninsula Inland Scrub	Florida Peninsula Inland Scrub		CES203.057	https://explorer.natureserve.org/Taxon/ELEMENT_GLOBAL.2.723253	N	2.B.2.Nh	M162	Florida Peninsula Scrub & Herb	Southeastern North American Grassland & Shrubland	Temperate Grassland & Shrubland	Temperate & Boreal Grassland & Shrubland	Shrub & Herb Vegetation	2708.09	851.035	0.000235907	-68.5743	Loss:60%	7.53838	Protect:>5-10%	14.6181	40	100	100	448	29
7430	Southern Coastal Plain Blackland Prairie and Woodland	Southern Coastal Plain Blackland Prairie and Woodland		CES203.478	https://explorer.natureserve.org/Taxon/ELEMENT_GLOBAL.2.723108	N	2.B.2.Nh	M309	Southeastern Coastal Plain Patch Prairie	Southeastern North American Grassland & Shrubland	Temperate Grassland & Shrubland	Temperate & Boreal Grassland & Shrubland	Shrub & Herb Vegetation	4509.31	140.089	0.000392816	-96.8933	Loss:95%	3.24629	Protect:>3-5%	0.468643				22
7428	West Gulf Coastal Plain Northern Calcareous Prairie	West Gulf Coastal Plain Northern Calcareous Prairie		CES203.377	https://explorer.natureserve.org/Taxon/ELEMENT_GLOBAL.2.723139	N	2.B.2.Nh	M309	Southeastern Coastal Plain Patch Prairie	Southeastern North American Grassland & Shrubland	Temperate Grassland & Shrubland	Temperate & Boreal Grassland & Shrubland	Shrub & Herb Vegetation	1016.43	82.3932	8.85433e-05	-91.8939	Loss:90%	2.42522	Protect:>1-3%	4.38585				47
7429	West Gulf Coastal Plain Southern Calcareous Prairie	West Gulf Coastal Plain Southern Calcareous Prairie		CES203.379	https://explorer.natureserve.org/Taxon/ELEMENT_GLOBAL.2.723137	N	2.B.2.Nh	M309	Southeastern Coastal Plain Patch Prairie	Southeastern North American Grassland & Shrubland	Temperate Grassland & Shrubland	Temperate & Boreal Grassland & Shrubland	Shrub & Herb Vegetation	925.222	3139.31	8.05981e-05	Not reported	Not reported	Not reported	Not reported	Not reported	6.6667	54.5455	69.2308	105	22
7404	West Gulf Coastal Plain Weches Glade	West Gulf Coastal Plain Weches Glade		CES203.277	https://explorer.natureserve.org/Taxon/ELEMENT_GLOBAL.2.723209	N	2.B.2.Nh	M308	Southern Barrens & Glade	Southeastern North American Grassland & Shrubland	Temperate Grassland & Shrubland	Temperate & Boreal Grassland & Shrubland	Shrub & Herb Vegetation	0.0162	0	1.41122e-09	Not reported	Not reported	Not reported	Not reported	Not reported
7142	Columbia Basin Palouse Prairie	Columbia Basin Palouse Prairie		CES304.792	https://explorer.natureserve.org/Taxon/ELEMENT_GLOBAL.2.722880	N	2.B.2.Nf	M048	Central Rocky Mountain Montane-Foothill Grassland & Shrubland	Western North American Grassland & Shrubland	Temperate Grassland & Shrubland	Temperate & Boreal Grassland & Shrubland	Shrub & Herb Vegetation	9037.39	348.292	0.000787266	-96.1461	Loss:95%	0.50551	Protect:<1%	1.45241	0	17.3913	17.6667	37	5
7084	North Pacific Montane Shrubland	North Pacific Montane Shrubland		CES204.087	https://explorer.natureserve.org/Taxon/ELEMENT_GLOBAL.2.768078	N	2.B.2.Nf	M048	Central Rocky Mountain Montane-Foothill Grassland & Shrubland	Western North American Grassland & Shrubland	Temperate Grassland & Shrubland	Temperate & Boreal Grassland & Shrubland	Shrub & Herb Vegetation	615.835	559.289	5.36467e-05	-9.18202	Loss: <10%	24.4091	Protect:>17-25%	26.5286				481
7168	Northern Rocky Mountain Avalanche Chute Shrubland	Northern Rocky Mountain Avalanche Chute Shrubland		CES306.801	https://explorer.natureserve.org/Taxon/ELEMENT_GLOBAL.2.722872	N	2.B.2.Nf	M048	Central Rocky Mountain Montane-Foothill Grassland & Shrubland	Western North American Grassland & Shrubland	Temperate Grassland & Shrubland	Temperate & Boreal Grassland & Shrubland	Shrub & Herb Vegetation	312.287	297.586	2.7204e-05	-4.70768	Loss: <10%	20.5018	Protect:>17-25%	20.0597				826
7139	Northern Rocky Mountain Lower Montane, Foothill and Valley Grassland	Northern Rocky Mountain Lower Montane, Foothill and Valley Grassland		CES306.040	https://explorer.natureserve.org/Taxon/ELEMENT_GLOBAL.2.769647	N	2.B.2.Nf	M048	Central Rocky Mountain Montane-Foothill Grassland & Shrubland	Western North American Grassland & Shrubland	Temperate Grassland & Shrubland	Temperate & Boreal Grassland & Shrubland	Shrub & Herb Vegetation	20036	30767.5	0.00174538	Not reported	Not reported	Not reported	Not reported	Not reported	37.7682	88.9213	93.5013	3444	912
7106	Northern Rocky Mountain Montane-Foothill Deciduous Shrubland	Northern Rocky Mountain Montane-Foothill Deciduous Shrubland		CES306.994	https://explorer.natureserve.org/Taxon/ELEMENT_GLOBAL.2.722711	N	2.B.2.Nf	M048	Central Rocky Mountain Montane-Foothill Grassland & Shrubland	Western North American Grassland & Shrubland	Temperate Grassland & Shrubland	Temperate & Boreal Grassland & Shrubland	Shrub & Herb Vegetation	6225.53	7176.33	0.000542319	15.2726	Loss: <10%	8.40566	Protect:>5-10%	9.8427	7.8014	77.2727	92.7928	751	227
7169	Northern Rocky Mountain Subalpine Deciduous Shrubland	Northern Rocky Mountain Subalpine Deciduous Shrubland		CES306.961	https://explorer.natureserve.org/Taxon/ELEMENT_GLOBAL.2.786451	N	2.B.2.Nf	M048	Central Rocky Mountain Montane-Foothill Grassland & Shrubland	Western North American Grassland & Shrubland	Temperate Grassland & Shrubland	Temperate & Boreal Grassland & Shrubland	Shrub & Herb Vegetation	7548.37	5449.77	0.000657555	-27.8021	Loss:20%	28.9023	Protect:>25-30%	29.0328	47.4286	87.1429	96.0938	2838	123
7140	Northern Rocky Mountain Subalpine-Upper Montane Grassland	Northern Rocky Mountain Subalpine-Upper Montane Grassland		CES306.806	https://explorer.natureserve.org/Taxon/ELEMENT_GLOBAL.2.722867	N	2.B.2.Nf	M048	Central Rocky Mountain Montane-Foothill Grassland & Shrubland	Western North American Grassland & Shrubland	Temperate Grassland & Shrubland	Temperate & Boreal Grassland & Shrubland	Shrub & Herb Vegetation	2925.82	6910.42	0.000254874	Not reported	Not reported	Not reported	Not reported	Not reported	5.6604	80.7692	95.5882	742	123
7137	Mediterranean California Subalpine Meadow	Mediterranean California Subalpine Meadow		CES206.940	https://explorer.natureserve.org/Taxon/ELEMENT_GLOBAL.2.722741	N	2.B.2.Nf	M168	Rocky Mountain-Vancouverian Subalpine-High Montane Mesic Meadow	Western North American Grassland & Shrubland	Temperate Grassland & Shrubland	Temperate & Boreal Grassland & Shrubland	Shrub & Herb Vegetation	102.465	1137.86	8.92594e-06	Not reported	Not reported	Not reported	Not reported	Not reported	100	100	100	390	31
7171	North Pacific Alpine and Subalpine Dry Grassland	North Pacific Alpine and Subalpine Dry Grassland		CES204.099	https://explorer.natureserve.org/Taxon/ELEMENT_GLOBAL.2.769638	N	2.B.2.Nf	M168	Rocky Mountain-Vancouverian Subalpine-High Montane Mesic Meadow	Western North American Grassland & Shrubland	Temperate Grassland & Shrubland	Temperate & Boreal Grassland & Shrubland	Shrub & Herb Vegetation	6391.49	5616.94	0.000556776	-12.1185	Loss:10%	26.468	Protect:>25-30%	26.134	6.25	36.8421	66.6667	254	11
7138	North Pacific Montane Grassland	North Pacific Montane Grassland		CES204.100	https://explorer.natureserve.org/Taxon/ELEMENT_GLOBAL.2.722705	N	2.B.2.Nf	M168	Rocky Mountain-Vancouverian Subalpine-High Montane Mesic Meadow	Western North American Grassland & Shrubland	Temperate Grassland & Shrubland	Temperate & Boreal Grassland & Shrubland	Shrub & Herb Vegetation	641.05	3378.62	5.58432e-05	Not reported	Not reported	Not reported	Not reported	Not reported	7.6923	94.1176	94.1176	25	95
7145	Rocky Mountain Subalpine-Montane Mesic Meadow	Rocky Mountain Subalpine-Montane Mesic Meadow		CES306.829	https://explorer.natureserve.org/Taxon/ELEMENT_GLOBAL.2.722844	N	2.B.2.Nf	M168	Rocky Mountain-Vancouverian Subalpine-High Montane Mesic Meadow	Western North American Grassland & Shrubland	Temperate Grassland & Shrubland	Temperate & Boreal Grassland & Shrubland	Shrub & Herb Vegetation	5047.3	10676.3	0.000439681	Not reported	Not reported	Not reported	Not reported	Not reported	16.8	94.9275	99.422	964	238
7146	Southern Rocky Mountain Montane-Subalpine Grassland	Southern Rocky Mountain Montane-Subalpine Grassland		CES306.824	https://explorer.natureserve.org/Taxon/ELEMENT_GLOBAL.2.722849	N	2.B.2.Nf	M168	Rocky Mountain-Vancouverian Subalpine-High Montane Mesic Meadow	Western North American Grassland & Shrubland	Temperate Grassland & Shrubland	Temperate & Boreal Grassland & Shrubland	Shrub & Herb Vegetation	3086.96	10959.3	0.000268912	255.021	Loss: <10%	6.89825	Protect:>5-10%	10.1687	41.4286	97.619	98.2079	654	335
7107	Rocky Mountain Gambel Oak-Mixed Montane Shrubland	Rocky Mountain Gambel Oak-Mixed Montane Shrubland		CES306.818	https://explorer.natureserve.org/Taxon/ELEMENT_GLOBAL.2.722855	N	2.B.2.Nf	M049	Southern Rocky Mountain Montane Shrubland	Western North American Grassland & Shrubland	Temperate Grassland & Shrubland	Temperate & Boreal Grassland & Shrubland	Shrub & Herb Vegetation	19905.8	19037	0.00173403	-4.36456	Loss: <10%	6.74641	Protect:>5-10%	6.64215	31.9927	85.0772	92.9553	52	585
7086	Rocky Mountain Lower Montane-Foothill Shrubland	Rocky Mountain Lower Montane-Foothill Shrubland		CES306.822	https://explorer.natureserve.org/Taxon/ELEMENT_GLOBAL.2.722851	N	2.B.2.Nf	M049	Southern Rocky Mountain Montane Shrubland	Western North American Grassland & Shrubland	Temperate Grassland & Shrubland	Temperate & Boreal Grassland & Shrubland	Shrub & Herb Vegetation	8094.52	3340.43	0.000705131	-58.7322	Loss:50%	6.99998	Protect:>5-10%	7.73925	6.8376	60.3306	80.5556	930	117
7131	California Northern Coastal Grassland	California Northern Coastal Grassland		CES206.941	https://explorer.natureserve.org/Taxon/ELEMENT_GLOBAL.2.722740	N	2.B.2.Nf	M050	Southern Vancouverian Lowland Grassland & Shrubland	Western North American Grassland & Shrubland	Temperate Grassland & Shrubland	Temperate & Boreal Grassland & Shrubland	Shrub & Herb Vegetation	300.834	194.125	2.62063e-05	Not reported	Not reported	Not reported	Not reported	Not reported				46
9166	North Pacific Herbaceous Bald and Bluff	North Pacific Herbaceous Bald and Bluff		CES204.089	https://explorer.natureserve.org/Taxon/ELEMENT_GLOBAL.2.768130	N	2.B.2.Nf	M050	Southern Vancouverian Lowland Grassland & Shrubland	Western North American Grassland & Shrubland	Temperate Grassland & Shrubland	Temperate & Boreal Grassland & Shrubland	Shrub & Herb Vegetation	911.776	499.057	7.94268e-05	-45.2654	Loss:40%	6.98803	Protect:>5-10%	9.1137				1
9167	North Pacific Hypermaritime Shrub and Herbaceous Headland	North Pacific Hypermaritime Shrub and Herbaceous Headland		CES204.088	https://explorer.natureserve.org/Taxon/ELEMENT_GLOBAL.2.768124	N	2.B.2.Nf	M050	Southern Vancouverian Lowland Grassland & Shrubland	Western North American Grassland & Shrubland	Temperate Grassland & Shrubland	Temperate & Boreal Grassland & Shrubland	Shrub & Herb Vegetation	6.1479	17.9334	5.35557e-07	191.7	Loss: <10%	0.27	Protect:<1%	28.5525
7120	Willamette Valley Upland Prairie and Savanna	Willamette Valley Upland Prairie and Savanna		CES204.858	https://explorer.natureserve.org/Taxon/ELEMENT_GLOBAL.2.722817	N	2.B.2.Nf	M050	Southern Vancouverian Lowland Grassland & Shrubland	Western North American Grassland & Shrubland	Temperate Grassland & Shrubland	Temperate & Boreal Grassland & Shrubland	Shrub & Herb Vegetation	5058.99	330.196	0.0004407	-93.4731	Loss:90%	2.89452	Protect:>1-3%	0.694636	4.4444	13.1579	18.1818	22	10
7098	California Montane Woodland and Chaparral	California Montane Woodland and Chaparral	Chaparral Montano de California	CES206.925	https://explorer.natureserve.org/Taxon/ELEMENT_GLOBAL.2.722756	N	2.B.2.Ng	M094	Cool Interior Chaparral	Western North American Interior Chaparral	Temperate Grassland & Shrubland	Temperate & Boreal Grassland & Shrubland	Shrub & Herb Vegetation	4902.51	10937.6	0.000427068	123.102	Loss: <10%	27.24	Protect:>25-30%	24.94	28.0702	86.8421	90.6667	537	231
7103	Great Basin Semi-Desert Chaparral	Great Basin Semi-Desert Chaparral		CES304.001	https://explorer.natureserve.org/Taxon/ELEMENT_GLOBAL.2.722704	N	2.B.2.Ng	M094	Cool Interior Chaparral	Western North American Interior Chaparral	Temperate Grassland & Shrubland	Temperate & Boreal Grassland & Shrubland	Shrub & Herb Vegetation	1554.51	229.287	0.000135417	Not reported	Not reported	Not reported	Not reported	Not reported				165
7101	Madrean Oriental Chaparral	Madrean Oriental Chaparral	Chaparral Madreano Oriental	CES302.031	https://explorer.natureserve.org/Taxon/ELEMENT_GLOBAL.2.722675	N	2.B.2.Ng	M091	Warm Interior Chaparral	Western North American Interior Chaparral	Temperate Grassland & Shrubland	Temperate & Boreal Grassland & Shrubland	Shrub & Herb Vegetation	14888.6	12880.1	0.00129698	-13.4902	Loss:10%	16.2614	Protect:>10-17%	16.4012				106
10760	Mexican Transvolcanic Chaparral	Mexican Transvolcanic Chaparral	Chaparral Transvolcanico	CES302.905	https://explorer.natureserve.org/Taxon/ELEMENT_GLOBAL.2.938598	N	2.B.2.Ng	M091	Warm Interior Chaparral	Western North American Interior Chaparral	Temperate Grassland & Shrubland	Temperate & Boreal Grassland & Shrubland	Shrub & Herb Vegetation	10549.2	7980.77	0.00091896	-24.3469	Loss:20%	6.22108	Protect:>5-10%	7.03952				7
7104	Mogollon Chaparral	Mogollon Chaparral	Chaparral de Mogollon	CES302.741	https://explorer.natureserve.org/Taxon/ELEMENT_GLOBAL.2.722931	N	2.B.2.Ng	M091	Warm Interior Chaparral	Western North American Interior Chaparral	Temperate Grassland & Shrubland	Temperate & Boreal Grassland & Shrubland	Shrub & Herb Vegetation	24644.6	16006.2	0.00214684	-35.0518	Loss:30%	10.2109	Protect:>10-17%	15.7741	42.7393	76.3547	83.9378	1224	531
7108	Sonora-Mojave Semi-Desert Chaparral	Sonora-Mojave Semi-Desert Chaparral	Chaparral Semi-desértico de Sonora y Mojave	CES302.757	https://explorer.natureserve.org/Taxon/ELEMENT_GLOBAL.2.722915	N	2.B.2.Ng	M091	Warm Interior Chaparral	Western North American Interior Chaparral	Temperate Grassland & Shrubland	Temperate & Boreal Grassland & Shrubland	Shrub & Herb Vegetation	8457.04	5946.42	0.000736711	-29.6867	Loss:20%	21.2007	Protect:>17-25%	21.3171	15.6863	55.2632	56.2195	553	24
9061	Central Atlantic Coastal Plain Sandy Beach	Central Atlantic Coastal Plain Sandy Beach		CES203.064	https://explorer.natureserve.org/Taxon/ELEMENT_GLOBAL.2.730725	N	2.B.4.Na	M060	Eastern North American Coastal Beach & Rocky Shore	Eastern North American Coastal Scrub & Herb Vegetation	Temperate to Polar Scrub & Herb Coastal Vegetation	Temperate & Boreal Grassland & Shrubland	Shrub & Herb Vegetation	13.8591	0	1.2073e-06	Not reported	Not reported	Not reported	Not reported	Not reported
9097	Florida Panhandle Beach Vegetation	Florida Panhandle Beach Vegetation		CES203.266	https://explorer.natureserve.org/Taxon/ELEMENT_GLOBAL.2.723220	N	2.B.4.Na	M060	Eastern North American Coastal Beach & Rocky Shore	Eastern North American Coastal Scrub & Herb Vegetation	Temperate to Polar Scrub & Herb Coastal Vegetation	Temperate & Boreal Grassland & Shrubland	Shrub & Herb Vegetation	110.792	84.0618	9.65131e-06	-24.1263	Loss:20%	41.5768	Protect:>30-50%	43.605
9119	Laurentian-Acadian Lakeshore Beach	Laurentian-Acadian Lakeshore Beach		CES201.586	https://explorer.natureserve.org/Taxon/ELEMENT_GLOBAL.2.723020	N	2.B.4.Na	M060	Eastern North American Coastal Beach & Rocky Shore	Eastern North American Coastal Scrub & Herb Vegetation	Temperate to Polar Scrub & Herb Coastal Vegetation	Temperate & Boreal Grassland & Shrubland	Shrub & Herb Vegetation	13.5108	1.6524	1.17695e-06	Not reported	Not reported	Not reported	Not reported	Not reported				5
9122	Louisiana Beach	Louisiana Beach		CES203.469	https://explorer.natureserve.org/Taxon/ELEMENT_GLOBAL.2.723117	N	2.B.4.Na	M060	Eastern North American Coastal Beach & Rocky Shore	Eastern North American Coastal Scrub & Herb Vegetation	Temperate to Polar Scrub & Herb Coastal Vegetation	Temperate & Boreal Grassland & Shrubland	Shrub & Herb Vegetation	6.3099	9.1935	5.49669e-07	Not reported	Not reported	Not reported	Not reported	Not reported				88
9193	Northern Atlantic Coastal Plain Sandy Beach	Northern Atlantic Coastal Plain Sandy Beach		CES203.301	https://explorer.natureserve.org/Taxon/ELEMENT_GLOBAL.2.723190	N	2.B.4.Na	M060	Eastern North American Coastal Beach & Rocky Shore	Eastern North American Coastal Scrub & Herb Vegetation	Temperate to Polar Scrub & Herb Coastal Vegetation	Temperate & Boreal Grassland & Shrubland	Shrub & Herb Vegetation	0.9315	0.3969	8.11449e-08	Not reported	Not reported	Not reported	Not reported	Not reported
9240	Southern Atlantic Coastal Plain Florida Beach	Southern Atlantic Coastal Plain Florida Beach		CES203.535	https://explorer.natureserve.org/Taxon/ELEMENT_GLOBAL.2.723067	N	2.B.4.Na	M060	Eastern North American Coastal Beach & Rocky Shore	Eastern North American Coastal Scrub & Herb Vegetation	Temperate to Polar Scrub & Herb Coastal Vegetation	Temperate & Boreal Grassland & Shrubland	Shrub & Herb Vegetation	53.9136	41.8446	4.69653e-06	Not reported	Not reported	Not reported	Not reported	Not reported				1
9244	Southern Atlantic Coastal Plain Sea Island Beach	Southern Atlantic Coastal Plain Sea Island Beach		CES203.383	https://explorer.natureserve.org/Taxon/ELEMENT_GLOBAL.2.723133	N	2.B.4.Na	M060	Eastern North American Coastal Beach & Rocky Shore	Eastern North American Coastal Scrub & Herb Vegetation	Temperate to Polar Scrub & Herb Coastal Vegetation	Temperate & Boreal Grassland & Shrubland	Shrub & Herb Vegetation	64.4922	63.4554	5.61805e-06	Not reported	Not reported	Not reported	Not reported	Not reported
9273	Texas Coast Beach	Texas Coast Beach	Playa Costera de Texas	CES203.463	https://explorer.natureserve.org/Taxon/ELEMENT_GLOBAL.2.723123	N	2.B.4.Na	M060	Eastern North American Coastal Beach & Rocky Shore	Eastern North American Coastal Scrub & Herb Vegetation	Temperate to Polar Scrub & Herb Coastal Vegetation	Temperate & Boreal Grassland & Shrubland	Shrub & Herb Vegetation	2956.83	1359.63	0.000257576	-54.0172	Loss:50%	26.7048	Protect:>25-30%	38.2022	98.0392	98.7179	99.1429	125	78
9040	Acadian-North Atlantic Rocky Coast	Acadian-North Atlantic Rocky Coast		CES201.573	https://explorer.natureserve.org/Taxon/ELEMENT_GLOBAL.2.723032	N	2.B.4.Na	M057	Eastern North American Coastal Dune, Grassland & Rocky Headland	Eastern North American Coastal Scrub & Herb Vegetation	Temperate to Polar Scrub & Herb Coastal Vegetation	Temperate & Boreal Grassland & Shrubland	Shrub & Herb Vegetation	370.089	338.693	3.22392e-05	-8.48326	Loss: <10%	26.5308	Protect:>25-30%	26.5958
7435	East Gulf Coastal Plain Dune and Coastal Grassland	East Gulf Coastal Plain Dune and Coastal Grassland		CES203.500	https://explorer.natureserve.org/Taxon/ELEMENT_GLOBAL.2.723088	N	2.B.4.Na	M057	Eastern North American Coastal Dune, Grassland & Rocky Headland	Eastern North American Coastal Scrub & Herb Vegetation	Temperate to Polar Scrub & Herb Coastal Vegetation	Temperate & Boreal Grassland & Shrubland	Shrub & Herb Vegetation	26.6814	20.0394	2.32427e-06	Not reported	Not reported	Not reported	Not reported	Not reported				15
9101	Great Lakes Dune	Great Lakes Dune		CES201.026	https://explorer.natureserve.org/Taxon/ELEMENT_GLOBAL.2.722679	N	2.B.4.Na	M057	Eastern North American Coastal Dune, Grassland & Rocky Headland	Eastern North American Coastal Scrub & Herb Vegetation	Temperate to Polar Scrub & Herb Coastal Vegetation	Temperate & Boreal Grassland & Shrubland	Shrub & Herb Vegetation	71.9847	18.8001	6.27074e-06	Not reported	Not reported	Not reported	Not reported	Not reported				19
7436	Northern Atlantic Coastal Plain Dune and Swale	Northern Atlantic Coastal Plain Dune and Swale		CES203.264	https://explorer.natureserve.org/Taxon/ELEMENT_GLOBAL.2.723222	N	2.B.4.Na	M057	Eastern North American Coastal Dune, Grassland & Rocky Headland	Eastern North American Coastal Scrub & Herb Vegetation	Temperate to Polar Scrub & Herb Coastal Vegetation	Temperate & Boreal Grassland & Shrubland	Shrub & Herb Vegetation	945.343	573.52	8.23508e-05	-39.332	Loss:30%	34.8067	Protect:>30-50%	46.0281	50	100	100	757	24
7522	Northern Atlantic Coastal Plain Heathland and Grassland	Northern Atlantic Coastal Plain Heathland and Grassland		CES203.895	https://explorer.natureserve.org/Taxon/ELEMENT_GLOBAL.2.802851	N	2.B.4.Na	M057	Eastern North American Coastal Dune, Grassland & Rocky Headland	Eastern North American Coastal Scrub & Herb Vegetation	Temperate to Polar Scrub & Herb Coastal Vegetation	Temperate & Boreal Grassland & Shrubland	Shrub & Herb Vegetation	150.223	132.678	1.30862e-05	-11.6791	Loss:10%	27.7668	Protect:>25-30%	28.9468				3
7426	Southern Atlantic Coastal Plain Dune and Maritime Grassland	Southern Atlantic Coastal Plain Dune and Maritime Grassland		CES203.273	https://explorer.natureserve.org/Taxon/ELEMENT_GLOBAL.2.723213	N	2.B.4.Na	M057	Eastern North American Coastal Dune, Grassland & Rocky Headland	Eastern North American Coastal Scrub & Herb Vegetation	Temperate to Polar Scrub & Herb Coastal Vegetation	Temperate & Boreal Grassland & Shrubland	Shrub & Herb Vegetation	20.5578	87.2694	1.79083e-06	Not reported	Not reported	Not reported	Not reported	Not reported				170
7431	Southwest Florida Dune and Coastal Grassland	Southwest Florida Dune and Coastal Grassland		CES203.539	https://explorer.natureserve.org/Taxon/ELEMENT_GLOBAL.2.723063	N	2.B.4.Na	M057	Eastern North American Coastal Dune, Grassland & Rocky Headland	Eastern North American Coastal Scrub & Herb Vegetation	Temperate to Polar Scrub & Herb Coastal Vegetation	Temperate & Boreal Grassland & Shrubland	Shrub & Herb Vegetation	43.74	41.1156	3.81028e-06	Not reported	Not reported	Not reported	Not reported	Not reported				62
7437	Texas Coast Dune and Coastal Grassland	Texas Coast Dune and Coastal Grassland		CES203.465	https://explorer.natureserve.org/Taxon/ELEMENT_GLOBAL.2.723121	N	2.B.4.Na	M057	Eastern North American Coastal Dune, Grassland & Rocky Headland	Eastern North American Coastal Scrub & Herb Vegetation	Temperate to Polar Scrub & Herb Coastal Vegetation	Temperate & Boreal Grassland & Shrubland	Shrub & Herb Vegetation	5289.45	790.633	0.000460776	-85.0527	Loss:80%	15.0548	Protect:>10-17%	11.9169	42.1053	93.8776	94.2281	370	59
9162	North Pacific Coastal Cliff and Bluff	North Pacific Coastal Cliff and Bluff		CES204.094	https://explorer.natureserve.org/Taxon/ELEMENT_GLOBAL.2.769613	N	2.B.4.Nb	M058	Pacific Coastal Cliff & Bluff	Pacific North American Coastal Scrub & Herb Vegetation	Temperate to Polar Scrub & Herb Coastal Vegetation	Temperate & Boreal Grassland & Shrubland	Shrub & Herb Vegetation	0.7128	2.997	6.20935e-08	Not reported	Not reported	Not reported	Not reported	Not reported
10609	Baja-Sonoran Coastal Dune	Baja-Sonoran Coastal Dune	Duna Costera de Sonora y la Península de Baja California	CES302.003	https://explorer.natureserve.org/Taxon/ELEMENT_GLOBAL.2.722702	N	2.B.4.Nb	M059	Pacific Coastal Beach & Dune	Pacific North American Coastal Scrub & Herb Vegetation	Temperate to Polar Scrub & Herb Coastal Vegetation	Temperate & Boreal Grassland & Shrubland	Shrub & Herb Vegetation	10509.8	6143.29	0.000915532	-41.5471	Loss:40%	26.2125	Protect:>25-30%	41.8405	77.8626	95.3704	95.6364	63	103
9130	Mediterranean California Northern Coastal Dune	Mediterranean California Northern Coastal Dune		CES206.907	https://explorer.natureserve.org/Taxon/ELEMENT_GLOBAL.2.722774	N	2.B.4.Nb	M059	Pacific Coastal Beach & Dune	Pacific North American Coastal Scrub & Herb Vegetation	Temperate to Polar Scrub & Herb Coastal Vegetation	Temperate & Boreal Grassland & Shrubland	Shrub & Herb Vegetation	63.9981	205.189	5.57501e-06	Not reported	Not reported	Not reported	Not reported	Not reported				52
9134	Mediterranean California Southern Coastal Dune	Mediterranean California Southern Coastal Dune	Duna Costera Mediterránea del Sur de California	CES206.908	https://explorer.natureserve.org/Taxon/ELEMENT_GLOBAL.2.722773	N	2.B.4.Nb	M059	Pacific Coastal Beach & Dune	Pacific North American Coastal Scrub & Herb Vegetation	Temperate to Polar Scrub & Herb Coastal Vegetation	Temperate & Boreal Grassland & Shrubland	Shrub & Herb Vegetation	19.4967	20.979	1.6984e-06	Not reported	Not reported	Not reported	Not reported	Not reported				54
9171	North Pacific Maritime Coastal Sand Dune and Strand	North Pacific Maritime Coastal Sand Dune and Strand		CES200.881	https://explorer.natureserve.org/Taxon/ELEMENT_GLOBAL.2.722794	N	2.B.4.Nb	M059	Pacific Coastal Beach & Dune	Pacific North American Coastal Scrub & Herb Vegetation	Temperate to Polar Scrub & Herb Coastal Vegetation	Temperate & Boreal Grassland & Shrubland	Shrub & Herb Vegetation	457.383	220.628	3.98436e-05	Not reported	Not reported	Not reported	Not reported	Not reported				19
10022	Meso-American Salt Tidal Flat	Mesoamerican Salt Pan	Salina Mesoamérica	CES402.592	https://explorer.natureserve.org/Taxon/ELEMENT_GLOBAL.2.722065	N	2.C.5.El	M737	Mesoamerican-South American Pacific Coastal Salt Marsh	Eastern Pacific Coastal Salt Marsh	Salt Marsh	Shrub & Herb Wetland	Shrub & Herb Vegetation	4887.18	2236.98	0.000425732	Not reported	Not reported	Not reported	Not reported	Not reported	37.5	61.5385	75.8621	631	104
10023	Meso-American Salt Marsh	Mesoamerican Salt Marsh	Herbazal Pantanoso Halófilo Costero de Mesoamérica	CES402.591	https://explorer.natureserve.org/Taxon/ELEMENT_GLOBAL.2.722066	N	2.C.5.El	M737	Mesoamerican-South American Pacific Coastal Salt Marsh	Eastern Pacific Coastal Salt Marsh	Salt Marsh	Shrub & Herb Wetland	Shrub & Herb Vegetation	14494.9	5807.67	0.00126269	-59.9331	Loss:50%	11.2681	Protect:>10-17%	22.8906	60.6742	94.898	95.0792	591	94
10607	Baja-Sonoran Coastal Tidal Flat and Marsh	Baja-Sonoran Coastal Tidal Flat and Marsh	Herbazal Pantanoso Costero de Sonora y la Península de Baja California	CES302.005	https://explorer.natureserve.org/Taxon/ELEMENT_GLOBAL.2.722700	N	2.C.5.El	M736	Mexican Pacific Coastal Salt Marsh	Eastern Pacific Coastal Salt Marsh	Salt Marsh	Shrub & Herb Wetland	Shrub & Herb Vegetation	5394.15	1072.93	0.000469896	-80.1093	Loss:80%	0.0917519	Protect:<1%	0.296673	89	90.2913	90.8046	19	93
9036	Acadian Coastal Salt Marsh	Acadian Coastal Salt Marsh		CES201.578	https://explorer.natureserve.org/Taxon/ELEMENT_GLOBAL.2.723027	N	2.C.5.Nb	M079	North American Atlantic & Gulf Coastal Salt Marsh	North American Atlantic & Gulf Coastal Salt Marsh	Salt Marsh	Shrub & Herb Wetland	Shrub & Herb Vegetation	485.814	416.154	4.23203e-05	Not reported	Not reported	Not reported	Not reported	Not reported
9037	Acadian Estuary Marsh	Acadian Estuary Marsh		CES201.579	https://explorer.natureserve.org/Taxon/ELEMENT_GLOBAL.2.723026	N	2.C.5.Nb	M079	North American Atlantic & Gulf Coastal Salt Marsh	North American Atlantic & Gulf Coastal Salt Marsh	Salt Marsh	Shrub & Herb Wetland	Shrub & Herb Vegetation	0.1296	0.0243	1.12897e-08	-81.25	Loss:80%		Protect:<1%
9045	Atlantic Coastal Plain Embayed Region Tidal Salt and Brackish Marsh	Atlantic Coastal Plain Embayed Region Tidal Salt and Brackish Marsh		CES203.260	https://explorer.natureserve.org/Taxon/ELEMENT_GLOBAL.2.723226	N	2.C.5.Nb	M079	North American Atlantic & Gulf Coastal Salt Marsh	North American Atlantic & Gulf Coastal Salt Marsh	Salt Marsh	Shrub & Herb Wetland	Shrub & Herb Vegetation	960.871	1303.81	8.37035e-05	Not reported	Not reported	Not reported	Not reported	Not reported				19
9047	Atlantic Coastal Plain Indian River Lagoon Tidal Marsh	Atlantic Coastal Plain Indian River Lagoon Tidal Marsh		CES203.257	https://explorer.natureserve.org/Taxon/ELEMENT_GLOBAL.2.723229	N	2.C.5.Nb	M079	North American Atlantic & Gulf Coastal Salt Marsh	North American Atlantic & Gulf Coastal Salt Marsh	Salt Marsh	Shrub & Herb Wetland	Shrub & Herb Vegetation	59.2839	59.1219	5.16435e-06	Not reported	Not reported	Not reported	Not reported	Not reported
9095	Florida Big Bend Salt and Brackish Tidal Marsh	Florida Big Bend Salt and Brackish Tidal Marsh		CES203.508	https://explorer.natureserve.org/Taxon/ELEMENT_GLOBAL.2.723080	N	2.C.5.Nb	M079	North American Atlantic & Gulf Coastal Salt Marsh	North American Atlantic & Gulf Coastal Salt Marsh	Salt Marsh	Shrub & Herb Wetland	Shrub & Herb Vegetation	833.782	799.389	7.26325e-05	-4.12489	Loss: <10%	61.7191	Protect:>50-70%	60.2826				2
9105	Gulf Coast Chenier Plain Salt and Brackish Tidal Marsh	Gulf Coast Chenier Plain Salt and Brackish Tidal Marsh		CES203.468	https://explorer.natureserve.org/Taxon/ELEMENT_GLOBAL.2.723118	N	2.C.5.Nb	M079	North American Atlantic & Gulf Coastal Salt Marsh	North American Atlantic & Gulf Coastal Salt Marsh	Salt Marsh	Shrub & Herb Wetland	Shrub & Herb Vegetation	5322.91	178.67	0.00046369	-96.6434	Loss:95%	27.2367	Protect:>25-30%	8.68374	6.6176	6.6176	6.8702	261	11
7500	Laguna Madre Salt and Brackish Tidal Flat	Laguna Madre Salt and Brackish Tidal Flat		CES301.461	https://explorer.natureserve.org/Taxon/ELEMENT_GLOBAL.2.723125	N	2.C.5.Nb	M079	North American Atlantic & Gulf Coastal Salt Marsh	North American Atlantic & Gulf Coastal Salt Marsh	Salt Marsh	Shrub & Herb Wetland	Shrub & Herb Vegetation	510.438	20.4444	4.44653e-05	Not reported	Not reported	Not reported	Not reported	Not reported				114
9137	Mississippi Delta Salt and Brackish Tidal Marsh	Mississippi Delta Salt and Brackish Tidal Marsh		CES203.471	https://explorer.natureserve.org/Taxon/ELEMENT_GLOBAL.2.723115	N	2.C.5.Nb	M079	North American Atlantic & Gulf Coastal Salt Marsh	North American Atlantic & Gulf Coastal Salt Marsh	Salt Marsh	Shrub & Herb Wetland	Shrub & Herb Vegetation	5399.01	5195.92	0.00047032	Not reported	Not reported	Not reported	Not reported	Not reported				1
9143	North-Central Gulf of Mexico Salt and Brackish Tidal Marsh	North-Central Gulf of Mexico Salt and Brackish Tidal Marsh		CES203.303	https://explorer.natureserve.org/Taxon/ELEMENT_GLOBAL.2.723188	N	2.C.5.Nb	M079	North American Atlantic & Gulf Coastal Salt Marsh	North American Atlantic & Gulf Coastal Salt Marsh	Salt Marsh	Shrub & Herb Wetland	Shrub & Herb Vegetation	667.966	654.925	5.8188e-05	-1.95234	Loss: <10%	53.7039	Protect:>50-70%	51.1399				1
9197	Northern Atlantic Coastal Plain Tidal Salt Marsh	Northern Atlantic Coastal Plain Tidal Salt Marsh		CES203.519	https://explorer.natureserve.org/Taxon/ELEMENT_GLOBAL.2.723073	N	2.C.5.Nb	M079	North American Atlantic & Gulf Coastal Salt Marsh	North American Atlantic & Gulf Coastal Salt Marsh	Salt Marsh	Shrub & Herb Wetland	Shrub & Herb Vegetation	5376.82	3876	0.000468386	-27.9129	Loss:20%	35.9259	Protect:>30-50%	41.0958				134
9243	Southern Atlantic Coastal Plain Salt and Brackish Tidal Marsh	Southern Atlantic Coastal Plain Salt and Brackish Tidal Marsh		CES203.270	https://explorer.natureserve.org/Taxon/ELEMENT_GLOBAL.2.723216	N	2.C.5.Nb	M079	North American Atlantic & Gulf Coastal Salt Marsh	North American Atlantic & Gulf Coastal Salt Marsh	Salt Marsh	Shrub & Herb Wetland	Shrub & Herb Vegetation	3475.69	3272.54	0.000302774	-5.84483	Loss: <10%	27.8	Protect:>25-30%	33.1523				19
9275	Texas Coast Salt and Brackish Tidal Marsh	Texas Coast Salt and Brackish Tidal Marsh		CES203.473	https://explorer.natureserve.org/Taxon/ELEMENT_GLOBAL.2.723113	N	2.C.5.Nb	M079	North American Atlantic & Gulf Coastal Salt Marsh	North American Atlantic & Gulf Coastal Salt Marsh	Salt Marsh	Shrub & Herb Wetland	Shrub & Herb Vegetation	1907.13	6065.02	0.000166134	218.018	Loss: <10%	39.2105	Protect:>30-50%	32.2822	59.4595	93.1818	94.1111	119	41
7486	Texas Saline Coastal Prairie	Texas Saline Coastal Prairie		CES203.543	https://explorer.natureserve.org/Taxon/ELEMENT_GLOBAL.2.723059	N	2.B.4.Na	M057	Eastern North American Coastal Dune, Grassland & Rocky Headland	Eastern North American Coastal Scrub & Herb Vegetation	Temperate to Polar Scrub & Herb Coastal Vegetation	Temperate & Boreal Grassland & Shrubland	Shrub & Herb Vegetation	5210.75	3553.89	0.00045392	-31.797	Loss:30%	39.011	Protect:>30-50%	45.0426	39.6825	96.1538	96.5455	176	63
7153	Inter-Mountain Basins Greasewood Flat	Inter-Mountain Basins Greasewood Flat		CES304.780	https://explorer.natureserve.org/Taxon/ELEMENT_GLOBAL.2.722892	N	2.C.5.Nd	M082	Warm & Cool Desert Alkali-Saline Marsh, Playa & Shrubland	North American Western Interior Brackish Marsh, Playa & Shrubland	Salt Marsh	Shrub & Herb Wetland	Shrub & Herb Vegetation	60025.9	30904.7	0.00522898	-48.5144	Loss:40%	6.39164	Protect:>5-10%	7.71259	38.0834	88.9508	94.5366	90	987
9008	Inter-Mountain Basins Playa	Inter-Mountain Basins Playa		CES304.786	https://explorer.natureserve.org/Taxon/ELEMENT_GLOBAL.2.722886	N	2.C.5.Nd	M082	Warm & Cool Desert Alkali-Saline Marsh, Playa & Shrubland	North American Western Interior Brackish Marsh, Playa & Shrubland	Salt Marsh	Shrub & Herb Wetland	Shrub & Herb Vegetation	19504.5	20634.5	0.00169908	5.79348	Loss: <10%	12.2842	Protect:>10-17%	13.2691	88.6598	98.1544	98.6689	566	629
9151	North American Warm Desert Playa	North American Warm Desert Playa	Playa del Desierto Cálido de Norte América	CES302.751	https://explorer.natureserve.org/Taxon/ELEMENT_GLOBAL.2.722921	N	2.C.5.Nd	M082	Warm & Cool Desert Alkali-Saline Marsh, Playa & Shrubland	North American Western Interior Brackish Marsh, Playa & Shrubland	Salt Marsh	Shrub & Herb Wetland	Shrub & Herb Vegetation	59308.5	49196.3	0.00516649	-17.0502	Loss:10%	12.0325	Protect:>10-17%	12.6863	67.9775	86.8154	87.6397	293	429
9269	Tamaulipan Saline Lake	Tamaulipan Saline Lake	Vegetación de los Salares Inundables de Tamaulipas	CES301.717	https://explorer.natureserve.org/Taxon/ELEMENT_GLOBAL.2.859602	N	2.C.5.Nd	M082	Warm & Cool Desert Alkali-Saline Marsh, Playa & Shrubland	North American Western Interior Brackish Marsh, Playa & Shrubland	Salt Marsh	Shrub & Herb Wetland	Shrub & Herb Vegetation	955.047	260.569	8.31962e-05	Not reported	Not reported	Not reported	Not reported	Not reported				79
7668	Temperate Pacific Tidal Salt and Brackish Marsh	Temperate Pacific Tidal Salt and Brackish Marsh		CES200.091	https://explorer.natureserve.org/Taxon/ELEMENT_GLOBAL.2.768145	N	2.C.5.Nc	M081	North American Pacific Coastal Salt Marsh	Temperate & Boreal Pacific Coastal Salt Marsh	Salt Marsh	Shrub & Herb Wetland	Shrub & Herb Vegetation	7615.84	7172	0.000663432	-5.82785	Loss: <10%	11.9699	Protect:>10-17%	11.8567	38.0952	55.5556	68.1818	290	17
7876	Caribbean Salt Flat and Pond	Caribbean Salt Flat and Pond	Salina del Caribe	CES411.460	https://explorer.natureserve.org/Taxon/ELEMENT_GLOBAL.2.722254	N	2.C.5.Ue	M735	Tropical Western Atlantic-Caribbean Salt Marsh	Tropical Atlantic Coastal Salt Marsh	Salt Marsh	Shrub & Herb Wetland	Shrub & Herb Vegetation	212.568	137.36	1.85173e-05	Not reported	Not reported	Not reported	Not reported	Not reported	100	100	100	967	82
9048	Atlantic Coastal Plain Northern Bog	Atlantic Coastal Plain Northern Bog		CES203.893	https://explorer.natureserve.org/Taxon/ELEMENT_GLOBAL.2.722787	N	2.C.2.Nb	M065	Southeastern Coastal Bog & Fen	Atlantic & Gulf Coastal Plain Pocosin	Temperate to Polar Bog & Fen	Shrub & Herb Wetland	Shrub & Herb Vegetation	22.3479	21.6027	1.94677e-06	Not reported	Not reported	Not reported	Not reported	Not reported
7452	Atlantic Coastal Plain Peatland Pocosin and Canebrake	Atlantic Coastal Plain Peatland Pocosin and Canebrake		CES203.267	https://explorer.natureserve.org/Taxon/ELEMENT_GLOBAL.2.723219	N	2.C.2.Nb	M065	Southeastern Coastal Bog & Fen	Atlantic & Gulf Coastal Plain Pocosin	Temperate to Polar Bog & Fen	Shrub & Herb Wetland	Shrub & Herb Vegetation	5352.32	5914.39	0.000466252	Not reported	Not reported	Not reported	Not reported	Not reported	59.1304	83.7037	91.6667	995	148
9114	Laurentian-Acadian Alkaline Fen	Laurentian-Acadian Alkaline Fen		CES201.585	https://explorer.natureserve.org/Taxon/ELEMENT_GLOBAL.2.723021	N	2.C.2.Na	M877	North American Boreal & Subboreal Alkaline Fen	North American Bog & Fen	Temperate to Polar Bog & Fen	Shrub & Herb Wetland	Shrub & Herb Vegetation	177.212	160.68	1.54373e-05	Not reported	Not reported	Not reported	Not reported	Not reported				112
9038	Acadian Maritime Bog	Acadian Maritime Bog		CES201.580	https://explorer.natureserve.org/Taxon/ELEMENT_GLOBAL.2.723025	N	2.C.2.Na	M876	North American Boreal & Subboreal Bog & Acidic Fen	North American Bog & Fen	Temperate to Polar Bog & Fen	Shrub & Herb Wetland	Shrub & Herb Vegetation	474.231	456.459	4.13112e-05	Not reported	Not reported	Not reported	Not reported	Not reported				3
9057	Eastern Boreal-Sub-boreal Acidic Basin Fen	Eastern Boreal-Sub-boreal Acidic Basin Fen		CES201.583	https://explorer.natureserve.org/Taxon/ELEMENT_GLOBAL.2.723023	N	2.C.2.Na	M876	North American Boreal & Subboreal Bog & Acidic Fen	North American Bog & Fen	Temperate to Polar Bog & Fen	Shrub & Herb Wetland	Shrub & Herb Vegetation	4832.18	4465.87	0.000420941	-7.58056	Loss: <10%	11.4679	Protect:>10-17%	11.7752				120
9055	Eastern Boreal-Sub-boreal Bog	Eastern Boreal-Sub-boreal Bog		CES103.581	https://explorer.natureserve.org/Taxon/ELEMENT_GLOBAL.2.723024	N	2.C.2.Na	M876	North American Boreal & Subboreal Bog & Acidic Fen	North American Bog & Fen	Temperate to Polar Bog & Fen	Shrub & Herb Wetland	Shrub & Herb Vegetation	2526.65	0	0.000220102	Not reported	Not reported	Not reported	Not reported	Not reported				2047
9177	North-Central Interior and Appalachian Acidic Peatland	North-Central Interior and Appalachian Acidic Peatland		CES202.606	https://explorer.natureserve.org/Taxon/ELEMENT_GLOBAL.2.723003	N	2.C.2.Na	M876	North American Boreal & Subboreal Bog & Acidic Fen	North American Bog & Fen	Temperate to Polar Bog & Fen	Shrub & Herb Wetland	Shrub & Herb Vegetation	356.619	2300.69	3.10658e-05	Not reported	Not reported	Not reported	Not reported	Not reported				143
9161	North Pacific Bog and Fen	North Pacific Bog and Fen		CES204.063	https://explorer.natureserve.org/Taxon/ELEMENT_GLOBAL.2.722029	N	2.C.2.Na	M063	North Pacific Bog & Fen	North American Bog & Fen	Temperate to Polar Bog & Fen	Shrub & Herb Wetland	Shrub & Herb Vegetation	189.637	230.081	1.65197e-05	Not reported	Not reported	Not reported	Not reported	Not reported				3
9044	Atlantic Coastal Plain Embayed Region Tidal Freshwater Marsh	Atlantic Coastal Plain Embayed Region Tidal Freshwater Marsh		CES203.259	https://explorer.natureserve.org/Taxon/ELEMENT_GLOBAL.2.723227	N	2.C.4.Ne	M066	Atlantic & Gulf Coastal Fresh-Oligohaline Tidal Marsh	Atlantic & Gulf Coastal Marsh, Wet Meadow & Shrubland	Temperate to Polar Freshwater Marsh, Wet Meadow & Shrubland	Shrub & Herb Wetland	Shrub & Herb Vegetation	5.9859	61.6491	5.21444e-07	Not reported	Not reported	Not reported	Not reported	Not reported				4
9094	Florida Big Bend Fresh and Oligohaline Tidal Marsh	Florida Big Bend Fresh and Oligohaline Tidal Marsh		CES203.507	https://explorer.natureserve.org/Taxon/ELEMENT_GLOBAL.2.723081	N	2.C.4.Ne	M066	Atlantic & Gulf Coastal Fresh-Oligohaline Tidal Marsh	Atlantic & Gulf Coastal Marsh, Wet Meadow & Shrubland	Temperate to Polar Freshwater Marsh, Wet Meadow & Shrubland	Shrub & Herb Wetland	Shrub & Herb Vegetation	49.3533	49.0131	4.29927e-06	-0.689316	Loss: <10%	74.2307	Protect:>70%	71.2635
9136	Mississippi Delta Fresh and Oligohaline Tidal Marsh	Mississippi Delta Fresh and Oligohaline Tidal Marsh		CES203.470	https://explorer.natureserve.org/Taxon/ELEMENT_GLOBAL.2.723116	N	2.C.4.Ne	M066	Atlantic & Gulf Coastal Fresh-Oligohaline Tidal Marsh	Atlantic & Gulf Coastal Marsh, Wet Meadow & Shrubland	Temperate to Polar Freshwater Marsh, Wet Meadow & Shrubland	Shrub & Herb Wetland	Shrub & Herb Vegetation	2933.14	2584.23	0.000255512	-11.8954	Loss:10%	1.3176	Protect:>1-3%	1.46044				2
9191	Northern Atlantic Coastal Plain Fresh and Oligohaline Tidal Marsh	Northern Atlantic Coastal Plain Fresh and Oligohaline Tidal Marsh		CES203.516	https://explorer.natureserve.org/Taxon/ELEMENT_GLOBAL.2.723075	N	2.C.4.Ne	M066	Atlantic & Gulf Coastal Fresh-Oligohaline Tidal Marsh	Atlantic & Gulf Coastal Marsh, Wet Meadow & Shrubland	Temperate to Polar Freshwater Marsh, Wet Meadow & Shrubland	Shrub & Herb Wetland	Shrub & Herb Vegetation	80.0442	79.1127	6.97282e-06	-1.16373	Loss: <10%	13.8915	Protect:>10-17%	15.5335				5
9241	Southern Atlantic Coastal Plain Fresh and Oligohaline Tidal Marsh	Southern Atlantic Coastal Plain Fresh and Oligohaline Tidal Marsh		CES203.376	https://explorer.natureserve.org/Taxon/ELEMENT_GLOBAL.2.723140	N	2.C.4.Ne	M066	Atlantic & Gulf Coastal Fresh-Oligohaline Tidal Marsh	Atlantic & Gulf Coastal Marsh, Wet Meadow & Shrubland	Temperate to Polar Freshwater Marsh, Wet Meadow & Shrubland	Shrub & Herb Wetland	Shrub & Herb Vegetation	91.8378	687.212	8.00019e-06	Not reported	Not reported	Not reported	Not reported	Not reported				1
9274	Texas Coast Fresh and Oligohaline Tidal Marsh	Texas Coast Fresh and Oligohaline Tidal Marsh		CES203.472	https://explorer.natureserve.org/Taxon/ELEMENT_GLOBAL.2.723114	N	2.C.4.Ne	M066	Atlantic & Gulf Coastal Fresh-Oligohaline Tidal Marsh	Atlantic & Gulf Coastal Marsh, Wet Meadow & Shrubland	Temperate to Polar Freshwater Marsh, Wet Meadow & Shrubland	Shrub & Herb Wetland	Shrub & Herb Vegetation	119.159	1.2231	1.03802e-05	Not reported	Not reported	Not reported	Not reported	Not reported				84
7514	Central Florida Herbaceous Pondshore	Central Florida Herbaceous Pondshore		CES203.890	https://explorer.natureserve.org/Taxon/ELEMENT_GLOBAL.2.722789	N	2.C.4.Ne	M067	Atlantic & Gulf Coastal Plain Wet Prairie & Marsh	Atlantic & Gulf Coastal Marsh, Wet Meadow & Shrubland	Temperate to Polar Freshwater Marsh, Wet Meadow & Shrubland	Shrub & Herb Wetland	Shrub & Herb Vegetation	116.81	114.688	1.01756e-05	Not reported	Not reported	Not reported	Not reported	Not reported				200
9063	Central Florida Wet Prairie and Herbaceous Seep	Central Florida Wet Prairie and Herbaceous Seep		CES203.491	https://explorer.natureserve.org/Taxon/ELEMENT_GLOBAL.2.723095	N	2.C.4.Ne	M067	Atlantic & Gulf Coastal Plain Wet Prairie & Marsh	Atlantic & Gulf Coastal Marsh, Wet Meadow & Shrubland	Temperate to Polar Freshwater Marsh, Wet Meadow & Shrubland	Shrub & Herb Wetland	Shrub & Herb Vegetation	910.74	877.505	7.93365e-05	-3.64915	Loss: <10%	8.65187	Protect:>5-10%	9.69694
9077	East Gulf Coastal Plain Depression Pond	East Gulf Coastal Plain Depression Pond		CES203.558	https://explorer.natureserve.org/Taxon/ELEMENT_GLOBAL.2.723046	N	2.C.4.Ne	M067	Atlantic & Gulf Coastal Plain Wet Prairie & Marsh	Atlantic & Gulf Coastal Marsh, Wet Meadow & Shrubland	Temperate to Polar Freshwater Marsh, Wet Meadow & Shrubland	Shrub & Herb Wetland	Shrub & Herb Vegetation	674.309	665.212	5.87405e-05	Not reported	Not reported	Not reported	Not reported	Not reported				131
7485	East Gulf Coastal Plain Savanna and Wet Prairie	East Gulf Coastal Plain Savanna and Wet Prairie		CES203.192	https://explorer.natureserve.org/Taxon/ELEMENT_GLOBAL.2.723248	N	2.C.4.Ne	M067	Atlantic & Gulf Coastal Plain Wet Prairie & Marsh	Atlantic & Gulf Coastal Marsh, Wet Meadow & Shrubland	Temperate to Polar Freshwater Marsh, Wet Meadow & Shrubland	Shrub & Herb Wetland	Shrub & Herb Vegetation	1646.96	236.075	0.000143471	-85.6661	Loss:80%	7.72143	Protect:>5-10%	14.4427	0	100	100	101	12
7489	Floridian Highlands Freshwater Marsh	Floridian Highlands Freshwater Marsh		CES203.077	https://explorer.natureserve.org/Taxon/ELEMENT_GLOBAL.2.723252	N	2.C.4.Ne	M067	Atlantic & Gulf Coastal Plain Wet Prairie & Marsh	Atlantic & Gulf Coastal Marsh, Wet Meadow & Shrubland	Temperate to Polar Freshwater Marsh, Wet Meadow & Shrubland	Shrub & Herb Wetland	Shrub & Herb Vegetation	4823.53	3759.62	0.000420188	-22.0567	Loss:20%	11.0687	Protect:>10-17%	13.1459	53.8462	100	100	1	111
9228	Southeastern Coastal Plain Interdunal Wetland	Southeastern Coastal Plain Interdunal Wetland		CES203.258	https://explorer.natureserve.org/Taxon/ELEMENT_GLOBAL.2.723228	N	2.C.4.Ne	M067	Atlantic & Gulf Coastal Plain Wet Prairie & Marsh	Atlantic & Gulf Coastal Marsh, Wet Meadow & Shrubland	Temperate to Polar Freshwater Marsh, Wet Meadow & Shrubland	Shrub & Herb Wetland	Shrub & Herb Vegetation	6.6825	2.3895	5.82127e-07	Not reported	Not reported	Not reported	Not reported	Not reported				216
9239	Southern Atlantic Coastal Plain Depression Pond	Southern Atlantic Coastal Plain Depression Pond		CES203.262	https://explorer.natureserve.org/Taxon/ELEMENT_GLOBAL.2.723224	N	2.C.4.Ne	M067	Atlantic & Gulf Coastal Plain Wet Prairie & Marsh	Atlantic & Gulf Coastal Marsh, Wet Meadow & Shrubland	Temperate to Polar Freshwater Marsh, Wet Meadow & Shrubland	Shrub & Herb Wetland	Shrub & Herb Vegetation	129.43	138.235	1.12749e-05	Not reported	Not reported	Not reported	Not reported	Not reported				2
7515	Southern Coastal Plain Herbaceous Seep and Bog	Southern Coastal Plain Herbaceous Seep and Bog		CES203.078	https://explorer.natureserve.org/Taxon/ELEMENT_GLOBAL.2.723251	N	2.C.4.Ne	M067	Atlantic & Gulf Coastal Plain Wet Prairie & Marsh	Atlantic & Gulf Coastal Marsh, Wet Meadow & Shrubland	Temperate to Polar Freshwater Marsh, Wet Meadow & Shrubland	Shrub & Herb Wetland	Shrub & Herb Vegetation	21.3921	34.4736	1.86351e-06	Not reported	Not reported	Not reported	Not reported	Not reported
7487	Texas-Louisiana Coastal Prairie Pondshore	Texas-Louisiana Coastal Prairie Pondshore		CES203.541	https://explorer.natureserve.org/Taxon/ELEMENT_GLOBAL.2.723061	N	2.C.4.Ne	M067	Atlantic & Gulf Coastal Plain Wet Prairie & Marsh	Atlantic & Gulf Coastal Marsh, Wet Meadow & Shrubland	Temperate to Polar Freshwater Marsh, Wet Meadow & Shrubland	Shrub & Herb Wetland	Shrub & Herb Vegetation	3181.79	202.759	0.000277172	-93.6275	Loss:90%	1.90383	Protect:>1-3%	8.49104	20	59.0909	72.2222	95	13
9993	West Gulf Coastal Plain Flatwoods Pond	West Gulf Coastal Plain Flatwoods Pond		CES203.547	https://explorer.natureserve.org/Taxon/ELEMENT_GLOBAL.2.723055	N	2.C.4.Ne	M067	Atlantic & Gulf Coastal Plain Wet Prairie & Marsh	Atlantic & Gulf Coastal Marsh, Wet Meadow & Shrubland	Temperate to Polar Freshwater Marsh, Wet Meadow & Shrubland	Shrub & Herb Wetland	Shrub & Herb Vegetation	3.0618	0	2.6672e-07	Not reported	Not reported	Not reported	Not reported	Not reported				51
7488	Eastern Great Plains Wet Meadow, Prairie and Marsh	Eastern Great Plains Wet Meadow, Prairie and Marsh		CES205.687	https://explorer.natureserve.org/Taxon/ELEMENT_GLOBAL.2.722972	N	2.C.4.Nd	M069	Eastern North American Marsh, Wet Meadow & Shrubland	Eastern North American Temperate Freshwater Marsh, Wet Meadow & Shrubland	Temperate to Polar Freshwater Marsh, Wet Meadow & Shrubland	Shrub & Herb Wetland	Shrub & Herb Vegetation	2115.41	7802.18	0.000184278	Not reported	Not reported	Not reported	Not reported	Not reported				314
9102	Great Lakes Freshwater Estuary and Delta	Great Lakes Freshwater Estuary and Delta		CES202.033	https://explorer.natureserve.org/Taxon/ELEMENT_GLOBAL.2.722674	N	2.C.4.Nd	M069	Eastern North American Marsh, Wet Meadow & Shrubland	Eastern North American Temperate Freshwater Marsh, Wet Meadow & Shrubland	Temperate to Polar Freshwater Marsh, Wet Meadow & Shrubland	Shrub & Herb Wetland	Shrub & Herb Vegetation	648.583	268.159	5.64995e-05	-58.6547	Loss:50%	10.7497	Protect:>10-17%	21.2323				114
7411	Great Lakes Wet-Mesic Lakeplain Prairie	Great Lakes Wet-Mesic Lakeplain Prairie		CES202.027	https://explorer.natureserve.org/Taxon/ELEMENT_GLOBAL.2.722678	N	2.C.4.Nd	M069	Eastern North American Marsh, Wet Meadow & Shrubland	Eastern North American Temperate Freshwater Marsh, Wet Meadow & Shrubland	Temperate to Polar Freshwater Marsh, Wet Meadow & Shrubland	Shrub & Herb Wetland	Shrub & Herb Vegetation	972.972	119.029	8.47577e-05	-87.7664	Loss:80%	2.06454	Protect:>1-3%	5.28882				10
9118	Laurentian-Acadian Freshwater Marsh	Laurentian-Acadian Freshwater Marsh		CES201.594	https://explorer.natureserve.org/Taxon/ELEMENT_GLOBAL.2.731557	N	2.C.4.Nd	M069	Eastern North American Marsh, Wet Meadow & Shrubland	Eastern North American Temperate Freshwater Marsh, Wet Meadow & Shrubland	Temperate to Polar Freshwater Marsh, Wet Meadow & Shrubland	Shrub & Herb Wetland	Shrub & Herb Vegetation	7944.92	5660.39	0.000692099	-28.7545	Loss:20%	10.8731	Protect:>10-17%	11.516				197
9120	Laurentian-Acadian Wet Meadow-Shrub Swamp	Laurentian-Acadian Wet Meadow-Shrub Swamp		CES201.582	https://explorer.natureserve.org/Taxon/ELEMENT_GLOBAL.2.731538	N	2.C.4.Nd	M069	Eastern North American Marsh, Wet Meadow & Shrubland	Eastern North American Temperate Freshwater Marsh, Wet Meadow & Shrubland	Temperate to Polar Freshwater Marsh, Wet Meadow & Shrubland	Shrub & Herb Wetland	Shrub & Herb Vegetation	25091.6	17367.2	0.00218578	-30.7847	Loss:30%	9.07948	Protect:>5-10%	11.2154	25.6	88.0795	93.6508	1863	247
9180	North-Central Interior Freshwater Marsh	North-Central Interior Freshwater Marsh		CES202.899	https://explorer.natureserve.org/Taxon/ELEMENT_GLOBAL.2.732597	N	2.C.4.Nd	M069	Eastern North American Marsh, Wet Meadow & Shrubland	Eastern North American Temperate Freshwater Marsh, Wet Meadow & Shrubland	Temperate to Polar Freshwater Marsh, Wet Meadow & Shrubland	Shrub & Herb Wetland	Shrub & Herb Vegetation	5046.12	2433.7	0.000439578	-51.7709	Loss:50%	14.1049	Protect:>10-17%	17.3478	58.2524	84.8485	96.5909	108	94
9183	North-Central Interior Wet Meadow-Shrub Swamp	North-Central Interior Wet Meadow-Shrub Swamp		CES202.701	https://explorer.natureserve.org/Taxon/ELEMENT_GLOBAL.2.722959	N	2.C.4.Nd	M069	Eastern North American Marsh, Wet Meadow & Shrubland	Eastern North American Temperate Freshwater Marsh, Wet Meadow & Shrubland	Temperate to Polar Freshwater Marsh, Wet Meadow & Shrubland	Shrub & Herb Wetland	Shrub & Herb Vegetation	6349.04	5361.67	0.000553078	-15.5516	Loss:10%	5.39188	Protect:>5-10%	7.13572	44.7368	94.2029	97.5	29	97
9202	Northern Great Lakes Coastal Marsh	Northern Great Lakes Coastal Marsh		CES201.722	https://explorer.natureserve.org/Taxon/ELEMENT_GLOBAL.2.722948	N	2.C.4.Nd	M069	Eastern North American Marsh, Wet Meadow & Shrubland	Eastern North American Temperate Freshwater Marsh, Wet Meadow & Shrubland	Temperate to Polar Freshwater Marsh, Wet Meadow & Shrubland	Shrub & Herb Wetland	Shrub & Herb Vegetation	400.675	20.5497	3.49036e-05	Not reported	Not reported	Not reported	Not reported	Not reported				13
9203	Northern Great Lakes Interdunal Wetland	Northern Great Lakes Interdunal Wetland		CES201.034	https://explorer.natureserve.org/Taxon/ELEMENT_GLOBAL.2.722673	N	2.C.4.Nd	M069	Eastern North American Marsh, Wet Meadow & Shrubland	Eastern North American Temperate Freshwater Marsh, Wet Meadow & Shrubland	Temperate to Polar Freshwater Marsh, Wet Meadow & Shrubland	Shrub & Herb Wetland	Shrub & Herb Vegetation	1.9359	0	1.6864e-07	Not reported	Not reported	Not reported	Not reported	Not reported
7482	Great Plains Prairie Pothole	Great Plains Prairie Pothole		CES303.661	https://explorer.natureserve.org/Taxon/ELEMENT_GLOBAL.2.722997	N	2.C.4.Nd	M071	Great Plains Marsh, Wet Meadow, Shrubland & Playa	Eastern North American Temperate Freshwater Marsh, Wet Meadow & Shrubland	Temperate to Polar Freshwater Marsh, Wet Meadow & Shrubland	Shrub & Herb Wetland	Shrub & Herb Vegetation	12823.8	6457.5	0.00111711	-49.6446	Loss:40%	8.19133	Protect:>5-10%	10.3876	35.443	99.1071	100	1307	749
9027	Western Great Plains Open Freshwater Depression Wetland	Western Great Plains Open Freshwater Depression Wetland		CES303.675	https://explorer.natureserve.org/Taxon/ELEMENT_GLOBAL.2.722983	N	2.C.4.Nd	M071	Great Plains Marsh, Wet Meadow, Shrubland & Playa	Eastern North American Temperate Freshwater Marsh, Wet Meadow & Shrubland	Temperate to Polar Freshwater Marsh, Wet Meadow & Shrubland	Shrub & Herb Wetland	Shrub & Herb Vegetation	18887	7835.88	0.00164529	-58.5118	Loss:50%	3.02522	Protect:>3-5%	4.7679	10.0529	65.7143	82.1429	62	24
9152	North American Warm Desert Riparian Mesquite Bosque	North American Warm Desert Riparian Mesquite Bosque	Mezquital Ripario del Desierto Cálido de Norte América	CES302.752	https://explorer.natureserve.org/Taxon/ELEMENT_GLOBAL.2.722920	N	2.C.4.Nc	M076	Warm Desert Lowland Freshwater Marsh, Wet Meadow & Shrubland	Southwestern North American Warm Desert Freshwater Marsh & Bosque	Temperate to Polar Freshwater Marsh, Wet Meadow & Shrubland	Shrub & Herb Wetland	Shrub & Herb Vegetation	27145.9	20333.8	0.00236474	-25.0944	Loss:20%	4.69216	Protect:>3-5%	5.81329	28.5714	84.6939	88.8889	243	136
9011	North American Arid West Emergent Marsh	North American Arid West Emergent Marsh		CES300.729	https://explorer.natureserve.org/Taxon/ELEMENT_GLOBAL.2.722943	N	2.C.4.Nb	M888	Arid West Interior Freshwater Marsh	Western North American Temperate Freshwater Marsh, Wet Meadow & Shrubland	Temperate to Polar Freshwater Marsh, Wet Meadow & Shrubland	Shrub & Herb Wetland	Shrub & Herb Vegetation	35.1216	1804.62	3.05952e-06	Not reported	Not reported	Not reported	Not reported	Not reported				494
9148	North American Warm Desert Cienega	North American Warm Desert Cienega	Ciénega del Desierto Cálido de Norte América	CES302.747	https://explorer.natureserve.org/Taxon/ELEMENT_GLOBAL.2.722925	N	2.C.4.Nb	M888	Arid West Interior Freshwater Marsh	Western North American Temperate Freshwater Marsh, Wet Meadow & Shrubland	Temperate to Polar Freshwater Marsh, Wet Meadow & Shrubland	Shrub & Herb Wetland	Shrub & Herb Vegetation	4047.08	1726.07	0.00035255	Not reported	Not reported	Not reported	Not reported	Not reported	72.2222	96.4286	96.4545	238	89
7083	North Pacific Avalanche Chute Shrubland	North Pacific Avalanche Chute Shrubland		CES204.854	https://explorer.natureserve.org/Taxon/ELEMENT_GLOBAL.2.722821	N	2.C.4.Nb	M073	Vancouverian Lowland Marsh, Wet Meadow & Shrubland	Western North American Temperate Freshwater Marsh, Wet Meadow & Shrubland	Temperate to Polar Freshwater Marsh, Wet Meadow & Shrubland	Shrub & Herb Wetland	Shrub & Herb Vegetation	691.878	1021.09	6.02709e-05	Not reported	Not reported	Not reported	Not reported	Not reported	11.1111	100	100	194	22
7663	North Pacific Shrub Swamp	North Pacific Shrub Swamp		CES204.865	https://explorer.natureserve.org/Taxon/ELEMENT_GLOBAL.2.722810	N	2.C.4.Nb	M073	Vancouverian Lowland Marsh, Wet Meadow & Shrubland	Western North American Temperate Freshwater Marsh, Wet Meadow & Shrubland	Temperate to Polar Freshwater Marsh, Wet Meadow & Shrubland	Shrub & Herb Wetland	Shrub & Herb Vegetation	235.443	718.284	2.05099e-05	Not reported	Not reported	Not reported	Not reported	Not reported				32
7662	Temperate Pacific Freshwater Emergent Marsh	Temperate Pacific Freshwater Emergent Marsh		CES200.877	https://explorer.natureserve.org/Taxon/ELEMENT_GLOBAL.2.722798	N	2.C.4.Nb	M073	Vancouverian Lowland Marsh, Wet Meadow & Shrubland	Western North American Temperate Freshwater Marsh, Wet Meadow & Shrubland	Temperate to Polar Freshwater Marsh, Wet Meadow & Shrubland	Shrub & Herb Wetland	Shrub & Herb Vegetation	2253.74	838.269	0.000196328	-62.8054	Loss:60%	21.5264	Protect:>17-25%	12.8132	50	83.3333	93.75	57	18
9271	Temperate Pacific Freshwater Mudflat	Temperate Pacific Freshwater Mudflat		CES200.878	https://explorer.natureserve.org/Taxon/ELEMENT_GLOBAL.2.722797	N	2.C.4.Nb	M073	Vancouverian Lowland Marsh, Wet Meadow & Shrubland	Western North American Temperate Freshwater Marsh, Wet Meadow & Shrubland	Temperate to Polar Freshwater Marsh, Wet Meadow & Shrubland	Shrub & Herb Wetland	Shrub & Herb Vegetation	6.9174	5.184	6.02589e-07	Not reported	Not reported	Not reported	Not reported	Not reported				6
9287	Willamette Valley Wet Prairie	Willamette Valley Wet Prairie		CES204.874	https://explorer.natureserve.org/Taxon/ELEMENT_GLOBAL.2.722801	N	2.C.4.Nb	M073	Vancouverian Lowland Marsh, Wet Meadow & Shrubland	Western North American Temperate Freshwater Marsh, Wet Meadow & Shrubland	Temperate to Polar Freshwater Marsh, Wet Meadow & Shrubland	Shrub & Herb Wetland	Shrub & Herb Vegetation	1250.35	101.371	0.000108921	-91.8925	Loss:90%	4.0338	Protect:>3-5%	14.6674
7866	Caribbean Emergent Herbaceous Estuary	Caribbean Emergent Herbaceous Estuary	Vegetación Herbácea Emergente de Estuarios del Caribe	CES411.467	https://explorer.natureserve.org/Taxon/ELEMENT_GLOBAL.2.722247	N	2.C.3.Ef	M710	Caribbean Freshwater Marsh, Wet Meadow & Shrubland	Caribbean-Mesoamerican Freshwater Marsh, Wet Meadow & Shrubland	Tropical Freshwater Marsh, Wet Meadow & Shrubland	Shrub & Herb Wetland	Shrub & Herb Vegetation	2322.15	1321.54	0.000202287	-43.0898	Loss:40%	37.2928	Protect:>30-50%	37.1522	62.5	83.1325	84	1869	102
7483	South Florida Everglades Sawgrass Marsh	South Florida Everglades Sawgrass Marsh		CES411.286	https://explorer.natureserve.org/Taxon/ELEMENT_GLOBAL.2.723202	N	2.C.3.Ef	M710	Caribbean Freshwater Marsh, Wet Meadow & Shrubland	Caribbean-Mesoamerican Freshwater Marsh, Wet Meadow & Shrubland	Tropical Freshwater Marsh, Wet Meadow & Shrubland	Shrub & Herb Wetland	Shrub & Herb Vegetation	12063.9	7469.27	0.00105091	-38.0858	Loss:30%	19.323	Protect:>17-25%	29.4145	82.4427	89.8039	91.9679	1	229
9222	South Florida Slough, Gator Hole and Willow Head	South Florida Slough, Gator Hole and Willow Head		CES411.485	https://explorer.natureserve.org/Taxon/ELEMENT_GLOBAL.2.723101	N	2.C.3.Ef	M710	Caribbean Freshwater Marsh, Wet Meadow & Shrubland	Caribbean-Mesoamerican Freshwater Marsh, Wet Meadow & Shrubland	Tropical Freshwater Marsh, Wet Meadow & Shrubland	Shrub & Herb Wetland	Shrub & Herb Vegetation	572.783	572.273	4.98964e-05	-0.0890913	Loss: <10%	3.645	Protect:>3-5%	8.29259				169
7484	South Florida Wet Marl Prairie	South Florida Wet Marl Prairie		CES411.370	https://explorer.natureserve.org/Taxon/ELEMENT_GLOBAL.2.723146	N	2.C.3.Ef	M710	Caribbean Freshwater Marsh, Wet Meadow & Shrubland	Caribbean-Mesoamerican Freshwater Marsh, Wet Meadow & Shrubland	Tropical Freshwater Marsh, Wet Meadow & Shrubland	Shrub & Herb Wetland	Shrub & Herb Vegetation	208.243	208.194	1.81405e-05	Not reported	Not reported	Not reported	Not reported	Not reported
10025	Meso-American Palustrine Vegetation	Mesoamerican Palustrine Vegetation	Vegetacion Palustre Mesoamérica	CES402.589	https://explorer.natureserve.org/Taxon/ELEMENT_GLOBAL.2.722068	N	2.C.3.Ef	M711	Mesoamerican Freshwater Marsh, Wet Meadow & Shrubland	Caribbean-Mesoamerican Freshwater Marsh, Wet Meadow & Shrubland	Tropical Freshwater Marsh, Wet Meadow & Shrubland	Shrub & Herb Wetland	Shrub & Herb Vegetation	34856.8	17919.7	0.00303645	-48.5906	Loss:40%	16.1676	Protect:>10-17%	27.1549	40.7895	80.5195	81.875	1663	137
7863	Caribbean Coastal Thornscrub	Caribbean Coastal Thornscrub	Matorral Espinoso Costero del Caribe	CES411.422	https://explorer.natureserve.org/Taxon/ELEMENT_GLOBAL.2.722292	N	2.A.1.Ea	M671	Caribbean Dry Scrub	Caribbean-Mesoamerican Lowland Grassland, Savanna & Shrubland	Tropical Lowland Grassland, Savanna & Shrubland	Tropical Grassland, Savanna & Shrubland	Shrub & Herb Vegetation	10056.5	6748.48	0.000876042	-32.8942	Loss:30%	18.6669	Protect:>17-25%	23.8142	44.0678	77.6786	78.7402	15158	131
7864	Caribbean Dry Karst Shrubland	Caribbean Dry Karst Shrubland	Arbustal Seco sobre Carso del Caribe	CES411.423	https://explorer.natureserve.org/Taxon/ELEMENT_GLOBAL.2.722291	N	2.A.1.Ea	M671	Caribbean Dry Scrub	Caribbean-Mesoamerican Lowland Grassland, Savanna & Shrubland	Tropical Lowland Grassland, Savanna & Shrubland	Tropical Grassland, Savanna & Shrubland	Shrub & Herb Vegetation	861.054	404.376	7.50083e-05	-53.0371	Loss:50%	8.18843	Protect:>5-10%	15.7389	85.7143	95.7447	98.3333	617	101
7882	Caribbean Serpentine Dry Scrub	Caribbean Serpentine Dry Scrub	Matorral Seco de Serpentinas del Caribe	CES411.464	https://explorer.natureserve.org/Taxon/ELEMENT_GLOBAL.2.722250	N	2.A.1.Ea	M671	Caribbean Dry Scrub	Caribbean-Mesoamerican Lowland Grassland, Savanna & Shrubland	Tropical Lowland Grassland, Savanna & Shrubland	Tropical Grassland, Savanna & Shrubland	Shrub & Herb Vegetation	6317.38	3186.02	0.00055032	-49.5673	Loss:40%	4.27619	Protect:>3-5%	8.11195	80.5195	87.1287	93.9394	299	108
10024	Meso-American Inundated Pine Savanna	Mesoamerican Inundated Pine Savanna	Sabana Inundada de Pino de Mesoamérica	CES402.621	https://explorer.natureserve.org/Taxon/ELEMENT_GLOBAL.2.897992	N	2.A.1.Ea	M672	Northern Mesoamerican Pine Savanna	Caribbean-Mesoamerican Lowland Grassland, Savanna & Shrubland	Tropical Lowland Grassland, Savanna & Shrubland	Tropical Grassland, Savanna & Shrubland	Shrub & Herb Vegetation	9500.6	8647.28	0.000827617	-8.98165	Loss: <10%	9.03933	Protect:>5-10%	9.38277	68.1818	92.0635	94.4444	614	128
10801	Meso-American Pine Savanna	Mesoamerican Pine Savanna	Sabana de Pino de Mesoamérica	CES402.590	https://explorer.natureserve.org/Taxon/ELEMENT_GLOBAL.2.722067	N	2.A.1.Ea	M672	Northern Mesoamerican Pine Savanna	Caribbean-Mesoamerican Lowland Grassland, Savanna & Shrubland	Tropical Lowland Grassland, Savanna & Shrubland	Tropical Grassland, Savanna & Shrubland	Shrub & Herb Vegetation	3262.53	2609.37	0.000284206	-20.0201	Loss:20%	12.5867	Protect:>10-17%	13.9966	43.9024	80.3922	87.193	557	87
10077	Campechian-Veracruz Savanna	Campechian-Veracruz Savanna	Sabana de Campeche Veracruz	CES401.310	https://explorer.natureserve.org/Taxon/ELEMENT_GLOBAL.2.722121	N	2.A.1.Ea	M673	Northern Mesoamerican Savanna & Shrubland	Caribbean-Mesoamerican Lowland Grassland, Savanna & Shrubland	Tropical Lowland Grassland, Savanna & Shrubland	Tropical Grassland, Savanna & Shrubland	Shrub & Herb Vegetation	31086.4	13068.1	0.002708	-57.9621	Loss:50%	3.82023	Protect:>3-5%	7.46045	62.8571	90.9091	91.0112	229	118
10096	Guerreran Savanna	Guerreran Savanna	Sabana de Guerrero	CES401.290	https://explorer.natureserve.org/Taxon/ELEMENT_GLOBAL.2.722140	N	2.A.1.Ea	M673	Northern Mesoamerican Savanna & Shrubland	Caribbean-Mesoamerican Lowland Grassland, Savanna & Shrubland	Tropical Lowland Grassland, Savanna & Shrubland	Tropical Grassland, Savanna & Shrubland	Shrub & Herb Vegetation	37787.7	16111.3	0.00329176	-57.3636	Loss:50%	1.94076	Protect:>1-3%	3.33251				74
10102	Madrean-Transvolcanic Zacatonal	Madrean-Transvolcanic Zacatonal	Zacatonal Transvolcánico y de la Sierra Madre	CES305.284	https://explorer.natureserve.org/Taxon/ELEMENT_GLOBAL.2.722146	N	2.A.2.Eb	M691	Mesoamerican Montane Grassland & Shrubland	Caribbean-Mesoamerican Montane & High Montane Grassland & Shrubland	Tropical Montane Grassland & Shrubland	Tropical Grassland, Savanna & Shrubland	Shrub & Herb Vegetation	687.901	656.076	5.99245e-05	-4.62638	Loss: <10%	81.5698	Protect:>70%	83.3041
10005	Talamancan Upper Montane Meadow	Talamancan Upper Montane and Tropical Alpine Meadow	Herbazal Montano Alto de Talamanca	CES402.610	https://explorer.natureserve.org/Taxon/ELEMENT_GLOBAL.2.722048	N	2.A.2.Eb	M691	Mesoamerican Montane Grassland & Shrubland	Caribbean-Mesoamerican Montane & High Montane Grassland & Shrubland	Tropical Montane Grassland & Shrubland	Tropical Grassland, Savanna & Shrubland	Shrub & Herb Vegetation	16.8723	14.1345	1.46978e-06	Not reported	Not reported	Not reported	Not reported	Not reported	0	100	100	659	97
10013	Petén Littoral Karstic Hills	Petén Littoral Karstic Hills	Colinas de Carso del Litoral de Belize	CES402.601	https://explorer.natureserve.org/Taxon/ELEMENT_GLOBAL.2.722056	N	2.A.3.Ee	M700	Caribbean-Mesoamerican Coastal Dune & Beach	Caribbean-Mesoamerican Dune & Coastal Grassland & Shrubland	Tropical Scrub & Herb Coastal Vegetation	Tropical Grassland, Savanna & Shrubland	Shrub & Herb Vegetation	527.982	466.576	4.59937e-05	-11.6303	Loss:10%	12.6072	Protect:>10-17%	13.9053	50	100	100	491	112
9221	South Florida Shell Hash Beach	South Florida Shell Hash Beach		CES411.271	https://explorer.natureserve.org/Taxon/ELEMENT_GLOBAL.2.723215	N	2.A.3.Ee	M700	Caribbean-Mesoamerican Coastal Dune & Beach	Caribbean-Mesoamerican Dune & Coastal Grassland & Shrubland	Tropical Scrub & Herb Coastal Vegetation	Tropical Grassland, Savanna & Shrubland	Shrub & Herb Vegetation	1.8954	1.5714	1.65112e-07	Not reported	Not reported	Not reported	Not reported	Not reported
9226	Southeast Florida Beach	Southeast Florida Beach		CES411.272	https://explorer.natureserve.org/Taxon/ELEMENT_GLOBAL.2.723214	N	2.A.3.Ee	M700	Caribbean-Mesoamerican Coastal Dune & Beach	Caribbean-Mesoamerican Dune & Coastal Grassland & Shrubland	Tropical Scrub & Herb Coastal Vegetation	Tropical Grassland, Savanna & Shrubland	Shrub & Herb Vegetation	19.1727	10.7568	1.67017e-06	Not reported	Not reported	Not reported	Not reported	Not reported
9262	Southwest Florida Beach	Southwest Florida Beach		CES411.276	https://explorer.natureserve.org/Taxon/ELEMENT_GLOBAL.2.723210	N	2.A.3.Ee	M700	Caribbean-Mesoamerican Coastal Dune & Beach	Caribbean-Mesoamerican Dune & Coastal Grassland & Shrubland	Tropical Scrub & Herb Coastal Vegetation	Tropical Grassland, Savanna & Shrubland	Shrub & Herb Vegetation	7.857	5.3217	6.8444e-07	Not reported	Not reported	Not reported	Not reported	Not reported
10016	Vegetacion de Playas Marinas del Pacifico	Pacific Marine Beach and Transitional Vegetation	Vegetacion de Playas Marinas del Pacifico	CES402.598	https://explorer.natureserve.org/Taxon/ELEMENT_GLOBAL.2.722059	N	2.A.3.Eg	M703	Tropical Eastern Pacific Coastal Beach & Dune	Tropical Eastern Pacific Dune & Coastal Grassland & Shrubland	Tropical Scrub & Herb Coastal Vegetation	Tropical Grassland, Savanna & Shrubland	Shrub & Herb Vegetation	765.401	311.656	6.66757e-05	-59.2821	Loss:50%	4.43647	Protect:>3-5%	9.05019	100	100	100	1313	83

## Sheet: Column_Explanation
Mapped_cd	Terrestrial Ecologcal System_name	NatureServe Biotics English name (2020)	NatureServe Biotics Spanish name (2020)	Biotics (2020) elcode	Biotics (2020) NSX Link	Biotics inactive	Biotics division code	Biotics Macrogroup code	IVC MacroGroup	IVC Division	IVC Formation	IVC Subclass	IVC Class	Potential Extent_KM2	Current Extent_KM2	% Continental Area	Raw Change %	Change Category	% Potential Extent_Protected	% Potential Extent_Protection Category	% Current Extent_Protected	Perc_kappa	% within 1km	% within 5km	Training_Sample Count	Validation_Sample_Count
code for ecological systems in map attribute table	English or Spanish name of ecological system	English Name in NatureServe Biotics Database in 2020	Spanish Name (if ony in LAC) in NatureServe Biotics Database in 2021	unique element code	HTML link to NatureServe Explorer with type description	inactive classification unit in 2020 (Yes/No)	division code	MG code	IVC Macrogroup that ecological system type most closely nests up into IVC hiearchy	IVC Division that ecological system type most closely nests up into IVC hiearchy	IVC Formation that ecological system type most closely nests up into IVC hiearchy	IVC Subclass that ecological system type most closely nests up into IVC hiearchy	IVC Class that ecological system type most closely nests up into IVC hiearchy	Mapped potential extent (km2) of the ecological system type within temperate and tropical North America and Caribbean	Mapped current extent (km2) of the ecological system type within temperate and tropical North America and Caribbean	Percent of temperate and tropical North America and Caribbean study area occupied by mapped potential extent of the ecological system type	Percent change between potential extent and current extent. NOTE: some listed as "not reported" due to data deficiency.	Percent change between potential extent and current extent; categorized. NOTE: some listed as "not reported" due to data deficiency.	Raw percentage of potential extent in IUCN Category I-VI lands. NOTE: some listed as "not reported" due to data deficiency.	Categories of percentages of potential extent in IUCN Category I-VI lands. NOTE: some listed as "not reported" due to data deficiency.	Raw percentage of current extent in IUCN Category I-VI lands. NOTE: some listed as "not reported" due to data deficiency.	Percent validation (presence) statistic for samples occurring within 270m pixel. (blanks = independent samples unavailable)	Percent validation (presence) statistic for samples occurring within 1km circle. (blanks = independent samples unavailable)	Percent validation (presence) statistic for samples occurring within 5km circle. (blanks = independent samples unavailable)	Sample count by ecological system used in modeling distribution (blanks = independent samples unavailable)	Sample count by ecological system used in validation of modeled distribution. (blanks = independent samples unavailable)
